# Supplementary material for: Geographic Distribution of Vaccinia Virus, Diagnosis and Demographic Aspects of Affected Populations, Minas Gerais, Brazil, 2000–2023
Source: Viruses. 2024 Dec 27;17(1):22. doi: 10.3390/v17010022 (PMC11768858; doi:10.3390/v17010022)
Supplement: Supplementary file 1 [file viruses-17-00022-s001.zip]

Archive with 3 entries (3 files):
- Supplementary Table S5.xlsx
- Supplementary Table S6.xlsx
- Supplementary Tables S1-S4.pdf
