# Supplementary material for: Geographic Distribution of Vaccinia Virus, Diagnosis and Demographic Aspects of Affected Populations, Minas Gerais, Brazil, 2000–2023
Source: Viruses. 2024 Dec 27;17(1):22. doi: 10.3390/v17010022 (PMC11768858; doi:10.3390/v17010022)
Supplement: Supplementary file 1 [file viruses-17-00022-s001.zip › Supplementary Table S5.xlsx]

## Sheet: cattle
location	cattle_1995-96	cattle_2006	cattle_2017	cattle_mean	variation_2006_to_1995	variation_2017_to_1995	variation_2017_to_2006
Abadia Dos Dourados	44753	48080	46206	463463333333333	743413849350882	324670971778428	-389767054908486
Abaeté	91364	98504	96693	955203333333333	781489426907754	583271310362944	-183850402014131
Abre Campo	23574	19603	22203	217933333333333	-168448290489522	-581572919317893	132632760291792
Acaiaca	4775	4155	4315	4415	-129842931937173	-963350785340314	385078219013237
Açucena	32661	29337	36221	327396666666667	-101772756498576	108998499739751	234652486620991
Água Boa	58775	54897	55570	56414	-659804338579328	-545299872394726	122593220030238
Água Comprida	26972	12991	6407	154566666666667	-518352365415987	-762457363191458	-506812408590563
Aguanil	11405	10762	14098	120883333333333	-563787812362999	236124506795265	309979557703029
Águas Formosas	90484	50130	40015	602096666666667	-44597939967287	-557767119048672	-201775384001596
Águas Vermelhas	20056	15875	8998	149763333333333	-208466294375748	-551356202632629	-433196850393701
Aimorés	71613	91593	66023	764096666666667	278999622973482	-780584530741625	-279169805552826
Aiuruoca	25997	20052	27151	24400	-2286802323345	443897372773782	354029523239577
Alagoa	8290	6882	7273	748166666666667	-16984318455971	-122677925211098	568148793955246
Albertina	2628	1384	2384	2132	-473363774733638	-928462709284627	722543352601156
Além Paraíba	26290	27337	30813	281466666666667	398250285279574	172042601749715	127153674507078
Alfenas	42815	39155	28075	366816666666667	-854840593250029	-344271867336214	-282977908313115
Alfredo Vasconcelos	4905	3575	4324	4268	-271151885830785	-118450560652396	209510489510489
Almenara	64208	86392	54011	682036666666667	345502118116123	-158811986045353	-374814797666451
Alpercata	9934	16295	11547	12592	640326152607208	162371652909201	-291377723227984
Alpinópolis	45299	27375	26381	330183333333333	-395682023885737	-417625113137155	-36310502283105
Alterosa	23744	19698	20847	214296666666667	-170400943396226	-122009770889488	58330795004569
Alto Rio Doce	20673	18117	18770	191866666666667	-123639529821506	-920524355439462	360434950598885
Alvarenga	10978	10810	13545	117776666666667	-153033339406085	233831298961559	253006475485661
Alvinópolis	21363	16433	18496	18764	-230772831531152	-134203997565885	12554007180673
Alvorada De Minas	9121	9878	14169	11056	829952856046486	553448086832584	434399676047783
Amparo Do Serra	5501	5805	6593	596633333333333	552626795128158	198509361934194	135745047372954
Andradas	24603	19432	15996	200103333333333	-210177620615372	-349835385928545	-176821737340469
Cachoeira De Pajeú	17615	19604	13740	169863333333333	112915129151292	-21998296906046	-299122628035095
Andrelândia	26506	25138	27942	265286666666667	-5161095600996	541764128876481	111544275598695
Antônio Carlos	13929	12650	17372	146503333333333	-918228157082346	247182137985498	373280632411067
Antônio Dias	9309	9807	12066	10394	534966161778924	296165001611344	230345671459162
Antônio Prado De Minas	6056	6175	5931	6054	196499339498018	-206406869220608	-395141700404858
Araçaí	8795	8354	5574	757433333333333	-501421262080728	-36623081296191	-33277471869763
Aracitaba	6592	4423	5173	5396	-329035194174757	-215260922330097	169568166402894
Araçuaí	39574	29638	28975	32729	-251073937433669	-267827361398898	-223699304946353
Araguari	122280	83632	142875	116262333333333	-316061498200851	16842492639843	708377176200497
Arantina	2577	2026	2544	238233333333333	-213814512999612	-128055878928987	255676209279368
Araponga	8695	6787	5556	701266666666667	-21943645773433	-361012075905693	-181376160306468
Araporã	7478	7321	5308	670233333333333	-20994918427387	-290184541321209	-27496243682557
Arapuá	13798	12012	16006	139386666666667	-129439049137556	160023191766923	332500832500833
Araújos	24690	18124	21746	21520	-265937626569461	-119238558120697	199845508717722
Araxá	42198	49438	50014	472166666666667	17157211242239	185222048438315	11650956753914
Arceburgo	13098	13384	12879	131203333333333	218353947167506	-167201099404489	-377316198445906
Arcos	27309	24354	27059	262406666666667	-108206085905745	-915449119337947	11107005009444
Areado	14641	12688	16414	14581	-133392527832798	121098285636227	293663303909206
Argirita	7887	6925	9883	823166666666667	-121972866742741	253074679852923	427148014440433
Arinos	107479	121086	94062	107542333333333	126601475637101	-124833688441463	-223180219017888
Astolfo Dutra	6135	6380	10220	757833333333333	399348003259984	665851670741646	601880877742947
Ataléia	79285	106604	102467	961186666666667	344567068171785	292388219713691	-388071742148512
Augusto De Lima	27993	10743	31157	232976666666667	-616225484942664	113028257064266	19002140928977
Baependi	26468	22494	31019	266603333333333	-150143569593471	171943478917939	378989952876323
Baldim	18584	17285	15734	17201	-698988377098579	-153357727077056	-897309806190338
Bambuí	83897	82072	78229	813993333333333	-217528636304039	-675590307162354	-468247392533385
Bandeira	20773	22553	16466	199306666666667	856881528907717	-207336446348626	-269897574602048
Bandeira Do Sul	3267	3155	2847	308966666666667	-342822161003979	-128558310376492	-976228209191759
Barão De Cocais	1264	1793	3956	233766666666667	418512658227848	212974683544304	12063580591188
Barão De Monte Alto	15440	16803	16892	163783333333333	882772020725389	940414507772021	52966732131167
Barbacena	18765	17770	24602	20379	-530242472688516	311057820410338	384468204839617
Barra Longa	18660	20880	14482	180073333333333	118971061093248	-22390139335477	-306417624521073
Barroso	3548	3179	2956	322766666666667	-104002254791432	-166854565952649	-701478452343504
Bela Vista De Minas	1593	1110	2050	158433333333333	-303201506591337	286880100439422	846846846846847
Belmiro Braga	12163	14426	18134	149076666666667	186056071692839	490915070295157	257035907389436
Belo Horizonte	123	592	545	420	38130081300813	343089430894309	-793918918918919
Belo Oriente	7254	6915	7501	722333333333333	-467328370554177	340501792114695	847433116413594
Belo Vale	13179	12649	12631	128196666666667	-402154943470673	-415813035890432	-142303739426042
Berilo	13692	12791	7237	11240	-658048495471808	-471443178498393	-434211554999609
Bertópolis	36368	30330	30307	32335	-166025076990761	-166657501099868	-758325090669304
Betim	9155	9912	6823	8630	826870562534134	-254724194429274	-311642453591606
Bias Fortes	10696	9974	12937	112023333333333	-675018698578908	209517576664174	297072388209344
Bicas	7486	8058	8700	808133333333333	764092973550628	162169382847983	796723752792256
Biquinhas	21783	19912	22666	214536666666667	-858926685947757	405361979525318	138308557653676
Boa Esperança	31045	27676	26535	284186666666667	-108519890481559	-145272990819778	-412270559329383
Bocaina De Minas	12564	8764	12887	11405	-302451448583254	257083731295766	470447284345048
Bocaiúva	62047	43270	61478	555983333333333	-302625429110191	-917046754879366	420799630228796
Bom Despacho	66623	64438	74286	68449	-327964816955106	115020338321601	152829076011049
Bom Jardim De Minas	9738	6438	6808	766133333333333	-338878619839803	-300883138221401	574712643678161
Bom Jesus Da Penha	12498	13083	8549	113766666666667	468074891982717	-315970555288846	-346556600168157
Bom Jesus Do Amparo	7755	7576	8216	7849	-230818826563507	594455190199871	844772967265047
Bom Jesus Do Galho	15703	17797	23562	190206666666667	13335031522639	500477615742215	323930999606675
Bom Repouso	8333	12623	12101	11019	514820592823713	452178087123485	-413530856373287
Bom Sucesso	36312	34331	34545	350626666666667	-545549680546376	-486615994712492	623343334012991
Bonfim	12186	8936	10633	10585	-266699491219432	-127441326111932	18990599820949
Bonfinópolis De Minas	103350	42251	34357	59986	-591185292694727	-667566521528786	-186835814536934
Borda Da Mata	25841	16335	23527	21901	-367865020703533	-895476181262335	440281603917968
Botelhos	19451	13543	16293	16429	-303737597038713	-16235669117269	203056929779222
Botumirim	9435	9097	8988	917333333333333	-358240593534711	-473767885532591	-119819720787073
Brasília De Minas	65589	37118	24933	425466666666667	-434081934470719	-619860037506289	-328277385635002
Brás Pires	6163	4710	4399	509066666666667	-23576180431608	-286224241440857	-660297239915074
Braúnas	12291	13212	14406	13303	749328777154015	17207712960703	903723887375114
Brazópolis	18205	15225	24474	193013333333333	-163691293600659	344355946168635	607487684729064
Brumadinho	26256	15331	14687	18758	-416095368677636	-44062309567337	-420063922770856
Bueno Brandão	21095	18600	26165	219533333333333	-118274472623845	240341313107371	406720430107527
Buenópolis	34662	12844	19164	222233333333333	-629450118285154	-447117881253246	492058548738711
Buritis	113125	102256	81559	98980	-960795580110497	-279036464088398	-202403770927867
Buritizeiro	89831	146270	61466	99189	628279769789939	-315759593013548	-579777124495795
Cabo Verde	18255	21305	18024	191946666666667	167077513010134	-126540673788003	-15400140812016
Cachoeira Da Prata	2661	2471	2321	248433333333333	-71401728673431	-127771514468245	-607041683528936
Cachoeira De Minas	18265	15344	22472	186936666666667	-159923350670682	230331234601697	464546402502607
Cachoeira Dourada	11157	10675	10076	10636	-43201577484987	-968898449403962	-561124121779859
Caetanópolis	5596	6309	4699	553466666666667	127412437455325	-160293066476054	-255190996988429
Caeté	7935	6944	8574	781766666666667	-124889729048519	805293005671077	234735023041475
Caiana	5677	3876	4313	4622	-317245023780166	-240267747049498	112745098039216
Cajuri	2779	2358	2457	253133333333333	-151493342929111	-115869017632242	419847328244275
Caldas	35297	25115	40654	336886666666667	-288466441907244	151769272176106	618713915986462
Camacho	9322	6242	8215	792633333333333	-330401201458914	-118751340913967	316084588272989
Camanducaia	15508	9667	17009	140613333333333	-376644312612845	967887541913851	759491052032689
Cambuí	18134	13275	17433	162806666666667	-267949707731333	-386566670343002	313220338983051
Cambuquira	11329	11538	10215	110273333333333	184482302056669	-983317150675258	-114664586583463
Campanário	17246	20413	15651	17770	183636785341528	-92485213962658	-233282711997257
Campanha	16931	14646	10392	139896666666667	-134959541669128	-386214635875022	-290454731667349
Campestre	28320	23896	24167	25461	-156214689265537	-146645480225989	113408101774356
Campina Verde	277739	322387	319403	306509666666667	160755241431704	150011341583285	-925595635059726
Campo Belo	32877	30406	39429	342373333333333	-751589256927335	199288256227758	296750641320792
Campo Do Meio	5592	5022	6289	563433333333333	-101931330472103	12464234620887	252289924332935
Campo Florido	81439	39728	47582	562496666666667	-512174756566264	-415734476110954	197694321385421
Campos Altos	21482	25226	18984	218973333333333	174285448282283	-116283400055861	-247443114247205
Campos Gerais	32815	25678	27185	285593333333333	-217492000609477	-171567880542435	586883713684866
Canaã	6368	4602	6241	5737	-277324120603015	-199434673366834	356149500217297
Canápolis	53717	42365	41084	45722	-211329746635143	-235176945845822	-30237224123687
Cana Verde	13346	15430	16594	151233333333333	156151655926869	243368799640342	754374594944913
Candeias	39295	27521	38859	35225	-299630996309963	-110955592314544	4119763090004
Caparaó	4508	1802	2312	2874	-600266193433895	-487133984028394	283018867924528
Capela Nova	4440	3181	3765	379533333333333	-283558558558559	-152027027027027	183590066016976
Capelinha	15286	11911	16102	14433	-220790265602512	533821797723407	351859625556209
Capetinga	19644	15078	13878	16200	-23243738546121	-293524740378742	-795861520095503
Capim Branco	6130	7419	4443	599733333333333	210277324632953	-275203915171289	-401132228063081
Capinópolis	38421	28107	29585	320376666666667	-268446943078004	-229978397230681	525847653609421
Capitão Andrade	13220	14303	14181	139013333333333	819213313161876	726928895612708	-852967908830315
Capitão Enéas	50360	54654	25101	433716666666667	852660841938046	-501568705321684	-540728949390712
Capitólio	15197	18387	19368	176506666666667	209909850628414	274462064881227	533529123837494
Caputira	7039	3822	5904	558833333333333	-457025145617275	-16124449495667	544740973312402
Caraí	14820	17385	19249	171513333333333	173076923076923	29885290148448	107218866839229
Caranaíba	7110	6030	6090	6410	-151898734177215	-143459915611814	995024875621891
Carandaí	11230	11637	13406	12091	362422083704363	193766696349065	152015124172897
Carangola	16939	14733	18942	168713333333333	-130232008973375	11824783045044	285685196497658
Caratinga	37527	25661	36725	333043333333333	-31619900338423	-213712793455379	431160126261642
Carbonita	5258	8306	4244	5936	579688094332446	-192848992012172	-489044064531664
Careaçu	11838	9825	15100	122543333333333	-170045615813482	275553302922791	536895674300254
Carlos Chagas	196460	218907	190183	201850	114257355186806	-319505242797516	-131215539018853
Carmésia	4340	6753	4654	5249	555990783410138	723502304147465	-310824818599141
Carmo Da Cachoeira	18096	18078	11529	15901	-994694960212202	-362897877984085	-362263524726187
Carmo Da Mata	18057	27119	24415	23197	501855236196489	352107216038102	-997086913234264
Carmo De Minas	18474	16258	18835	178556666666667	-11995236548663	195409765075241	158506581375323
Carmo Do Cajuru	32722	18729	30695	27382	-427632785282073	-619460913147118	6389022371723
Carmo Do Paranaíba	71755	73525	115445	869083333333333	246672705734792	608877430144241	570146208772526
Carmo Do Rio Claro	44264	35100	43865	410763333333333	-207030544008675	-901409723477318	2497150997151
Carmópolis De Minas	21960	25247	28158	251216666666667	149681238615665	28224043715847	115300827821127
Carneirinho	209059	197305	177003	194455666666667	-562233627827551	-153334704557087	-102896530751882
Carrancas	20053	15558	20788	187996666666667	-224155986635416	366528698947788	336161460341946
Carvalhópolis	4734	3686	4028	414933333333333	-221377270806929	-149133924799324	927835051546392
Carvalhos	15035	12060	15089	140613333333333	-197871632856668	359161955437313	251160862354892
Casa Grande	6823	4905	8908	687866666666667	-281108017001319	305584053935219	816106014271152
Cascalho Rico	21617	21447	25823	229623333333333	-786418096868206	194569089142804	204037860773069
Cássia	50561	49502	43763	47942	-20944997132177	-134451454678507	-115934709708699
Conceição Da Barra De Minas	12950	10165	13215	12110	-215057915057915	204633204633205	30004918839154
Cataguases	20100	27458	24328	23962	366069651741293	210348258706468	-113992279117197
Catas Altas Da Noruega	2686	2608	2587	2627	-290394638868205	-368577810871184	-80521472392638
Catuji	7133	6524	8593	741666666666667	-853778213935231	20468246179728	317136725935009
Caxambu	5805	5223	4706	524466666666667	-100258397932817	-18931955211025	-989852575148382
Cedro Do Abaeté	7552	9608	10038	9066	272245762711864	329184322033898	447543713572023
Central De Minas	14273	14801	9854	12976	369929237020949	-309605548938555	-334234173366664
Centralina	16102	13331	14831	147546666666667	-17209042354987	-789342938765371	112519690945916
Chácara	6133	7849	7684	7222	279797815098647	252894179031469	-210217862148044
Chalé	8456	11198	13033	108956666666667	324266792809839	541272469252602	163868547954992
Chapada Do Norte	6674	8213	7142	7343	230596344021576	701228648486665	-130403019603068
Chiador	10715	12729	13387	12277	187960802613159	2493700419972	51692984523529
Cipotânea	6424	6042	5533	599966666666667	-594645080946451	-138698630136986	-84243627937769
Claraval	13903	10467	10317	115623333333333	-247140904840682	-257929943177731	-143307537976498
Claro Dos Poções	21703	33290	19951	249813333333333	533889324056582	-807261668893701	-400690898167618
Cláudio	25322	31348	43663	334443333333333	237974883500513	724310875918174	392848028582366
Coimbra	5170	5372	5027	518966666666667	390715667311412	-276595744680851	-642218912881608
Coluna	14394	16784	16845	160076666666667	166041406141448	170279283034598	363441372735939
Comendador Gomes	71235	63930	65873	670126666666667	-102547904822068	-752719870850003	303926169247615
Comercinho	17096	17920	10520	151786666666667	481984089845578	-384651380439869	-412946428571429
Conceição Da Aparecida	20773	13081	19126	17660	-370288355076301	-79285611129832	46212063297913
Conceição Das Pedras	4765	5273	5096	504466666666667	106610703043022	694648478488982	-335672292812441
Conceição Das Alagoas	46965	21494	31473	333106666666667	-542340040455658	-329862663685723	464269098353029
Conceição De Ipanema	10265	12168	14975	124693333333333	185387238188018	458840720896249	23068704799474
Conceição Do Mato Dentro	28348	30052	31158	298526666666667	601100606744744	991251587413574	368028750166378
Conceição Do Pará	12832	11882	16183	136323333333333	-740336658354115	261144014962594	36197609829995
Conceição Do Rio Verde	20161	16880	14708	172496666666667	-162739943455186	-270472694806805	-128672985781991
Conceição Dos Ouros	9010	10018	11491	10173	111875693673696	275360710321865	14703533639449
Congonhal	11780	12532	14870	130606666666667	638370118845501	262308998302207	186562400255346
Congonhas	3300	1207	3517	267466666666667	-634242424242424	657575757575758	191383595691798
Congonhas Do Norte	6106	5954	5478	5846	-248935473304946	-102849656075991	-799462546187437
Conquista	38000	23102	19420	268406666666667	-392052631578947	-488947368421053	-159380140247598
Conselheiro Lafaiete	11504	10425	12991	11640	-937934631432545	129259388038943	246139088729017
Conselheiro Pena	84885	65853	56296	690113333333333	-224209224244566	-3367968427873	-145126266077476
Consolação	6713	7863	8959	7845	171309399672278	334574705794727	139387002416381
Contagem	1806	1708	1410	164133333333333	-542635658914729	-219269102990033	-174473067915691
Coqueiral	12182	13183	12716	126936666666667	821704153669348	438351666393039	-354244102252901
Coração De Jesus	86885	66666	45934	66495	-232709903895954	-471324164124993	-310983109831098
Cordisburgo	34472	29390	27471	304443333333333	-147423996286841	-203092364817823	-652943177951684
Cordislândia	10077	9168	9129	9458	-902054182792498	-94075617743376	-425392670157068
Corinto	55277	62304	48099	552266666666667	127123396711109	-129855093438501	-22799499229584
Coroaci	15311	18457	19542	17770	205473189210372	276337273855398	58785284715826
Coromandel	118048	110892	107849	112263	-606194090539442	-863970588235294	-274411138765646
Coronel Fabriciano	1213	1140	1177	117666666666667	-601813685078318	-296784830997527	324561403508772
Coronel Murta	18524	13230	14595	154496666666667	-2857914057439	-212103217447636	103174603174603
Coronel Pacheco	9068	5710	11109	8629	-370313189236877	225077194530216	94553415061296
Coronel Xavier Chaves	4770	3451	6437	4886	-276519916142558	349475890985325	865256447406549
Córrego Danta	29433	27728	34583	305813333333333	-579281758570312	174973669010974	247223023658396
Córrego Do Bom Jesus	7791	6139	5760	656333333333333	-21203953279425	-260685406237967	-617364391594722
Córrego Novo	7364	5962	7719	7015	-190385659967409	482074959261271	29469976517947
Couto De Magalhães De Minas	2633	2247	1965	228166666666667	-146600835548804	-253703000379795	-125500667556742
Cristais	33653	30099	29242	30998	-105607226695985	-131073009835676	-28472706734443
Cristália	3472	4289	4791	4184	235311059907834	379896313364055	117043599906738
Cristiano Otoni	6344	6161	7517	6674	-288461538461538	184899117276166	220094140561597
Cristina	19763	21742	21587	210306666666667	100136618934372	922936801092951	-712905896421672
Crucilândia	8361	8429	10188	899266666666667	813299844516206	218514531754575	208684304187923
Cruzeiro Da Fortaleza	19183	13063	20218	17488	-319032476672053	539540217901267	547730230421802
Cruzília	18036	22399	20285	20240	241905078731426	124695054335773	-943792133577392
Curvelo	88089	102741	77196	89342	16633177808807	-123659026666213	-24863491692703
Datas	1508	2287	2661	2152	51657824933687	764588859416446	163533012680367
Delfim Moreira	11165	11472	12864	118336666666667	274966412897447	152171965965069	121338912133891
Delfinópolis	41836	34738	31967	361803333333333	-169662491633999	-235897313318673	-797685531694398
Descoberto	9210	8860	10632	956733333333333	-380021715526602	154397394136808	20
Desterro De Entre Rios	11651	12802	14459	129706666666667	987898034503476	241009355420136	129432901109202
Desterro Do Melo	5792	5893	8007	6564	174378453038674	382424033149171	358730697437638
Diamantina	11040	13410	10080	11510	214673913043478	-869565217391304	-248322147651007
Diogo De Vasconcelos	3876	5623	4337	4612	450722394220846	118937048503612	-228703539036102
Dionísio	10340	9943	11932	107383333333333	-38394584139265	153965183752418	20004022930705
Divinésia	6022	4685	4509	5072	-222019262703421	-251245433410827	-375667022411953
Divino	15317	12183	15902	144673333333333	-204609257687537	381928576091924	305261429861282
Divino Das Laranjeiras	19521	28000	15574	210316666666667	43435274832232	-202192510629578	-443785714285714
Divinolândia De Minas	4515	3426	4320	4087	-241196013289037	-431893687707641	260945709281961
Divinópolis	39613	30922	51543	406926666666667	-219397672481256	301163759371923	666871483086476
Divisa Nova	13757	11405	16670	13944	-170967507450752	211746747110562	461639631740465
Divisópolis	12397	15693	18022	153706666666667	265870775187545	453738807776075	14841011916141
Dom Cavati	3704	3266	3855	360833333333333	-118250539956803	407667386609071	180342927127985
Dom Joaquim	9625	12166	13143	116446666666667	2024-04-26	365506493506494	803057701791879
Dom Silvério	22129	11051	10135	144383333333333	-500610059198337	-54200370554476	-828884263867523
Dom Viçoso	5145	3985	5093	4741	-225461613216715	-101068999028183	278042659974906
Dona Euzébia	5417	2198	4463	4026	-594240354439727	-176112239246816	103048225659691
Dores De Campos	3667	3265	2392	3108	-109626397600218	-347695664030543	-267381316998469
Dores De Guanhães	10516	8748	16598	11954	-168124762267022	578356789653861	8973479652492
Dores Do Indaiá	66521	70495	71102	693726666666667	597405330647465	688654710542535	861053975459252
Dores Do Turvo	9602	7937	10042	919366666666667	-173401374713601	458237867111019	265213556759481
Doresópolis	10407	11667	8052	10042	121072355145575	-226289997117325	-309848290048856
Douradoquara	16622	18576	17949	177156666666667	117555047527373	798339549993984	-337532299741602
Durandé	5658	5084	5558	543333333333333	-101449275362319	-176740897843761	932336742722266
Elói Mendes	33854	26924	31501	307596666666667	-20470254622792	-69504342175223	169997028673303
Engenheiro Caldas	13284	15425	11058	132556666666667	161171333935562	-167570009033424	-283111831442464
Engenheiro Navarro	18814	18864	19749	191423333333333	265759540767514	49697034123525	469147582697201
Entre Folhas	2146	2521	3680	278233333333333	174743709226468	714818266542405	45973819912733
Entre Rios De Minas	17124	17704	21009	186123333333333	338705909834151	22687456201822	18668097605061
Ervália	10258	9331	9582	972366666666667	-90368492883603	-658997855332423	268995820383667
Esmeraldas	47912	43046	37621	428596666666667	-101561195525129	-21478961429287	-126027970078521
Espera Feliz	9050	5482	8027	751966666666667	-394254143646409	-113038674033149	464246625319227
Espinosa	25552	32875	25072	27833	28659204758923	-187852222917971	-2373536121673
Espírito Santo Do Dourado	10786	11659	16057	12834	809382532913035	488689041349898	377219315550219
Estiva	13369	15390	18202	156536666666667	151170618595258	361507966190441	182716049382716
Estrela Dalva	8672	10346	9933	965033333333333	193035055350554	145410516605166	-399188092016238
Estrela Do Indaiá	43290	47535	44279	450346666666667	980595980595981	228459228459228	-68496897023246
Estrela Do Sul	44024	48225	52029	480926666666667	954252226058514	181832636743594	788802488335925
Eugenópolis	13382	18898	19848	17376	412195486474369	483186369750411	50269869827495
Ewbank Da Câmara	4524	1671	2658	2951	-630636604774536	-412466843501326	590664272890485
Extrema	10291	10383	10243	103056666666667	893985035467885	-466426975026722	-134835789270924
Fama	4684	4086	3450	407333333333333	-127668659265585	-263450042698548	-155653450807636
Faria Lemos	9499	9863	9708	9690	383198231392778	220023160332667	-157152996045828
Felício Dos Santos	4058	5319	4541	463933333333333	310744208969936	119024149827501	-146268095506674
São Gonçalo Do Rio Preto	1957	1121	2162	174666666666667	-427184466019417	104752171691364	928635147190009
Felisburgo	26133	26399	17692	23408	101787012589446	-323001568897562	-329823099359824
Felixlândia	44520	48701	44492	459043333333333	939128481581312	-628930817610063	-864253300753578
Fernandes Tourinho	9004	6514	9267	826166666666667	-276543758329631	292092403376277	42262818544673
Ferros	23309	28772	34057	287126666666667	234372988974216	461109442704535	183685527596274
Fervedouro	10858	14079	13383	127733333333333	296647633081599	232547430466016	-494353292137226
Florestal	11792	5287	10771	928333333333333	-551645183175034	-865841248303935	10372612067335
Formiga	76988	71231	60367	695286666666667	-747778874629812	-21589078817478	-152517864412966
Formoso	33413	35938	26811	32054	755693891599078	-197587765241074	-25396516222383
Fortaleza De Minas	12420	13367	12475	12754	762479871175523	442834138486312	-667315029550385
Fortuna De Minas	14707	10241	10860	11936	-303664921465969	-261576120214864	604433160824138
Francisco Badaró	20608	12380	8815	139343333333333	-399262422360248	-57225349378882	-287964458804523
Francisco Dumont	19281	29746	16565	21864	542762304859706	-140864063067268	-443118402474282
Francisco Sá	105952	120208	65334	971646666666667	134551495016611	-383362277257626	-456492080393984
Frei Gaspar	27706	32291	25532	285096666666667	165487620010106	-78466758102938	-209315289089839
Frei Inocêncio	41405	39124	29542	366903333333333	-550899649800749	-286511290906895	-24491360801554
Fronteira	8944	7064	7831	794633333333333	-210196779964222	-124440966010733	108578708946772
Fronteira Dos Vales	12437	16214	16756	151356666666667	303690600627161	34727024201978	334279018132478
Frutal	166336	119847	121506	135896333333333	-279488505194306	-269514717198923	138426493779569
Funilândia	9348	12604	8541	101643333333333	348309798887463	-863286264441592	-322357981593145
Galiléia	54972	37853	35060	426283333333333	-311413083024085	-362220766935895	-7378543312287
Gonçalves	4913	4259	8827	599966666666667	-133116222267454	796661917362101	10725522423104
Gonzaga	3423	5705	9789	630566666666667	666666666666667	185977212971078	715863277826468
Gouveia	9621	7513	8873	8669	-219104043238749	-77746595987943	181019566085452
Governador Valadares	94917	141612	114801	117110	491956130092607	209488289768956	-189327175663079
Grão Mogol	22730	22564	14564	199526666666667	-730312362516498	-359260888693357	-354547066123028
Grupiara	10147	9913	9170	974333333333333	-230610032521928	-962846161427023	-749520831231716
Guanhães	30095	32248	42170	348376666666667	715401229440106	40122944010633	307677995534607
Guapé	31239	27399	39759	32799	-122923268990685	272736003073082	451111354428994
Guaraciaba	9308	10262	10492	100206666666667	102492479587452	127202406532015	224127850321575
Guaranésia	17842	9665	15761	144226666666667	-458300638941823	-116634906400628	630729436109674
Guarani	15116	13852	18490	158193333333333	-836200052924054	223207197671342	334825295986139
Guarará	5806	5562	5720	5696	-420254908715122	-148122631760248	284070478245236
Guarda-Mor	80020	84881	63122	760076666666667	607473131717071	-211172206948263	-256347121263887
Guaxupé	10373	7192	7979	851466666666667	-306661525113275	-230791477875253	109427141268076
Guidoval	7848	11082	9059	932966666666667	412079510703364	154306829765545	-182548276484389
Guimarânia	21412	17393	25599	21468	-187698486829815	195544554455446	471798999597539
Guiricema	24701	23602	22548	23617	-444921258248654	-871624630581758	-44657232437929
Gurinhatã	145480	145635	145749	145621333333333	106543854825406	18490514160022	782778864970646
Heliodora	8624	7975	9734	877766666666667	-752551020408163	128710575139147	220564263322884
Iapu	20741	12596	18915	174173333333333	-392700448387252	-880381852369703	501667195935218
Ibertioga	15061	13964	15587	148706666666667	-72837129008698	349246397981542	116227441993698
Ibiá	109683	95313	86987	973276666666667	-131013921938678	-206923588887977	-873542958463169
Ibiaí	26383	25270	16490	227143333333333	-421862563014062	-374976310502975	-347447566284131
Ibiraci	26493	22481	18762	225786666666667	-151436228437701	-291812931717812	-165428584137716
Ibirité	2025	457	711	106433333333333	-774320987654321	-648888888888889	555798687089716
Ibitiúra De Minas	3798	4111	3272	3727	824117956819379	-138493944181148	-204086596935052
Ibituruna	11599	11582	10133	111046666666667	-146564358996465	-126390206052246	-125107926092212
Icaraí De Minas	17994	30794	28548	257786666666667	71134822718684	586528842947649	-729362862895369
Igarapé	5658	3695	3055	4136	-346942382467303	-46005655708731	-173207036535859
Igaratinga	16871	14178	21524	175243333333333	-159623021753304	275798707841859	518126675130484
Iguatama	47551	30758	33660	37323	-353157662299426	-292128451557275	943494375447038
Ijaci	6105	4523	5200	5276	-259131859131859	-148239148239148	149679416316604
Ilicínea	16599	12744	16892	154116666666667	-232242906199169	176516657629978	325486503452605
Inconfidentes	8508	10325	10128	965366666666667	213563704748472	190409026798307	-190799031476998
Indianópolis	21807	16536	13643	173286666666667	-241711377080754	-374375200623653	-174951620706338
Ingaí	11983	12245	16331	135196666666667	218643077693399	362847367103397	333687219273173
Inhapim	30884	26183	42682	332496666666667	-152214739023443	382010102318353	630141694992934
Inhaúma	15438	19759	20574	185903333333333	279893768622879	332685581033813	412470266713903
Inimutaba	12728	18471	17684	162943333333333	451209930861094	389377749842866	-426073304098316
Ipaba	3646	3492	2245	312766666666667	-422380691168404	-384256719692814	-357101947308133
Ipanema	27585	25208	28335	270426666666667	-861700199383723	271886895051659	124047921294827
Ipatinga	1690	2665	2050	2135	576923076923077	21301775147929	-230769230769231
Ipiaçu	31756	32100	28188	306813333333333	108325985640509	-112356719989923	-121869158878505
Ipuiúna	9886	13682	15596	130546666666667	383977341695327	577584462876795	139891828680018
Iraí De Minas	16346	18348	21902	188653333333333	122476446837147	33989966964395	193699585785917
Itabira	22836	26068	33307	274036666666667	14153091609739	458530390611315	277696793002915
Itabirinha	10800	12872	12772	12148	191851851851852	182592592592593	-776880049720323
Itabirito	3476	3896	4241	3871	120828538550058	220080552359033	885523613963039
Itacambira	8862	9224	9259	9115	408485669149176	447980139923268	379444926279271
Itacarambi	25940	30019	21966	25975	157247494217425	-153199691595991	-268263433158999
Itaguara	24458	21984	22837	23093	-101152996974405	-662768828195273	388009461426492
Itaipé	5170	9395	12717	9094	817214700193424	145976789168279	353592336349122
Itajubá	10982	18511	16171	152213333333333	685576397741759	472500455290475	-126411322997137
Itamarandiba	31442	28152	34420	31338	-104637109598626	947140767126773	222648479681728
Itamarati De Minas	3492	6383	9823	6566	827892325315006	181300114547537	538931536894877
Itambacuri	75478	62625	70876	696596666666667	-170288030949416	-609714088873579	13175249500998
Itambé Do Mato Dentro	6274	7129	9259	7554	13627669748167	475773031558814	298779632487025
Itamogi	13766	8541	3243	851666666666667	-379558332122621	-76441958448351	-620302072356867
Itamonte	12644	11612	13951	127356666666667	-816197405884214	10336918696615	201429555632105
Itanhandu	9623	7738	10165	917533333333333	-19588485919152	563233918736361	313646937193073
Itanhomi	21678	27235	28509	258073333333333	256342836054987	315112095211735	467780429594272
Itaobim	11708	15652	8677	120123333333333	336863682951828	-258882815169115	-445629951443905
Itapagipe	166161	156822	137268	153417	-562045245274162	-173885568815787	-124689138003596
Itapecerica	44164	41049	51617	45610	-705325604564804	168757358934879	257448415308534
Itapeva	11647	8877	10049	10191	-237829483987293	-137202713145016	132026585558184
Itatiaiuçu	7712	5850	5994	651866666666667	-241441908713693	-222769709543568	246153846153846
Itaú De Minas	8813	5151	6275	674633333333333	-415522523544763	-287983660501532	218210056299748
Itaúna	28963	23116	29032	27037	-2018782584677	238234989469323	255926630905001
Itaverava	7802	6553	6521	695866666666667	-160087157139195	-164188669571905	-488325957576682
Itinga	38350	26295	23435	29360	-314341590612777	-388917861799218	-108765925080814
Itueta	21790	21499	14620	19303	-133547498852685	-329050022946306	-319968370621889
Ituiutaba	184947	193592	177976	185505	467431210022331	-376918792951494	-806644902681929
Itumirim	10797	10193	12521	111703333333333	-559414652218209	159673983513939	228392033748651
Iturama	219916	87909	75261	127695333333333	-600261008748795	-657773877298605	-143876053646384
Itutinga	13683	11616	15474	13591	-151063363297522	130892348169261	332128099173554
Jaboticatubas	12123	20822	14427	157906666666667	717561659655201	190051967334818	-307127077129959
Jacinto	62494	67137	36181	552706666666667	742951323327039	-421048420648382	-461087030996321
Jacuí	23154	16354	19834	197806666666667	-293685756240822	-143387751576401	21279197749786
Jacutinga	20187	15603	19551	18447	-227076831624313	-315054242829544	253028263795424
Jaguaraçu	3918	4694	4195	4269	19806023481368	706993363961205	-106305922454197
Jaíba	66261	60075	46551	57629	-933580839407797	-297460044369991	-225118601747815
Jampruca	31021	31758	24375	290513333333333	237580993520518	-214241965120402	-232476856225203
Janaúba	84648	98501	57721	80290	163654191475286	-318105566581609	-414005949178181
Januária	74489	67939	67083	69837	-879324464014821	-994240760380727	-125995378206921
Japaraíba	8160	6441	8094	7565	-210661764705882	-808823529411765	256637168141593
Jeceaba	5861	5928	6905	623133333333333	11431496331684	17812659955639	164811066126856
Jequeri	19298	25333	23868	22833	312726707430822	236812104881335	-578297082856353
Jequitaí	27762	27841	16132	239116666666667	284561631006412	-418917945392983	-420566789985992
Jequitibá	18510	20634	11891	170116666666667	114748784440843	-357590491626148	-423718135116798
Jequitinhonha	56566	67360	53863	59263	190821341441856	-477848884488916	-200371140142518
Jesuânia	10230	9574	12203	10669	-641251221896383	19286412512219	274597869229162
Joaíma	41211	62739	52978	523093333333333	522384800174711	285530562228531	-155581058034078
Joanésia	4934	8041	10766	791366666666667	629712201053912	118200243210377	338888197985325
João Monlevade	1076	1869	1597	1514	736988847583643	484200743494424	-145532370251471
João Pinheiro	250626	250281	205995	235634	-137655311101003	-178078092456489	-17694511369221
Joaquim Felício	19252	14296	11991	151796666666667	-257427799709121	-377155620195304	-16123391158366
Jordânia	31270	33085	25587	299806666666667	580428525743524	-181739686600576	-226628381441741
Nova União	4308	4864	5257	480966666666667	129062209842154	220287836583101	80797697368421
Juatuba	4075	3247	2075	313233333333333	-20319018404908	-49079754601227	-360948567908839
Juiz De Fora	38764	37213	47982	413196666666667	-40011350737798	237797956867196	289388117055868
Juramento	23636	22387	11215	190793333333333	-528431206633948	-525511930952784	-499039621208737
Juruaia	10874	10531	9761	103886666666667	-315431304027957	-102354239470296	-731174627290856
Ladainha	13462	18993	19122	171923333333333	410860199078889	420442727677908	679197599115464
Lagamar	58718	66150	56467	60445	126571068496883	-383357743792364	-146379440665155
Lagoa Da Prata	23037	19617	21801	21485	-148456830316447	-536528193775231	111332007952286
Lagoa Dos Patos	20779	25014	15772	205216666666667	203811540497618	-240964435247124	-369473095066763
Lagoa Dourada	18624	16983	18371	179926666666667	-881121134020619	-135846219931271	817287876111406
Lagoa Formosa	60333	59591	77091	656716666666667	-122984104884557	277758440654368	29366850698931
Lagoa Grande	54344	64664	54414	578073333333333	189901369056382	128809068158398	-158511691203761
Lagoa Santa	6641	3839	4753	507766666666667	-421924408974552	-28429453395573	238082834071373
Lajinha	11856	9963	11973	11264	-159665991902834	986842105263158	201746461909064
Lambari	9303	6283	7393	765966666666667	-324626464581318	-205310115016661	17666719719879
Lamim	3749	2206	3811	325533333333333	-411576420378768	165377433982395	727561196736174
Laranjal	13400	8941	15334	125583333333333	-332761194029851	144328358208955	715020691197853
Lassance	25517	35996	28955	30156	410667398205118	134733706940471	-195605067229692
Lavras	29093	26348	25800	270803333333333	-943525934073488	-113188739559344	-207985425838773
Leandro Ferreira	20345	15547	19360	184173333333333	-235831899729663	-484148439420005	24525631954718
Leopoldina	55901	61171	60258	59110	942738054775407	779413606196669	-149253731343284
Liberdade	12809	9797	15767	12791	-235147162151612	230931376375986	609370215372053
Lima Duarte	24588	25473	29369	264766666666667	359931673987311	194444444444444	152946256820948
Limeira Do Oeste	124669	88363	82949	986603333333333	-291219148304711	-334646142986629	-612699885698765
Lontra	4780	6189	4219	506266666666667	294769874476987	-117364016736402	-318306673129746
Luminárias	13750	12815	15336	13967	-6.8	115345454545455	196722590714007
Luz	90138	77117	82541	832653333333333	-144456278151279	-842818788968027	703346862559488
Machacalis	21709	28654	32970	277776666666667	319913399972362	518724952784559	150624694632512
Machado	31633	23111	23533	260923333333333	-269402206556444	-256061707710303	182597031716499
Madre De Deus De Minas	14240	11372	13869	131603333333333	-201404494382022	-260533707865169	219574393246571
Malacacheta	69507	30895	25645	420156666666667	-555512394435093	-631044355244795	-169930409451368
Mamonas	9182	11891	7891	965466666666667	295033761707689	-140601176214332	-336388865528551
Manga	87916	48173	34488	56859	-452056508485372	-60771645661768	-284080293940589
Manhuaçu	17749	7856	6067	105573333333333	-557383514564201	-658177925516931	-227724032586558
Manhumirim	5884	2161	1907	331733333333333	-632732834806254	-675900747790619	-117538176770014
Mantena	40558	41636	30812	376686666666667	265792198826372	-240297845061394	-259967335959266
Maravilhas	14711	13991	16889	15197	-489429678471892	148052477737747	207133157029519
Mar De Espanha	15000	13958	19254	160706666666667	-694666666666667	28.36	379423986244448
Maria Da Fé	7545	7912	10790	8749	486414844267727	430086149768058	363751263902932
Mariana	9982	8143	12965	103633333333333	-184231616910439	298837908234823	59216504973597
Marilac	8048	13558	9628	104113333333333	684642147117296	196322067594433	-289865761911786
Maripá De Minas	5335	5001	5360	5232	-626054358013121	468603561387067	717856428714257
Marliéria	6463	3372	9537	645733333333333	-478260869565217	475630512146062	182829181494662
Marmelópolis	4877	4734	3775	4462	-293213040803773	-225958581094935	-202577101816646
Martinho Campos	49369	36858	52902	463763333333333	-253418136887521	715631266584294	435292202506918
Mata Verde	9508	8501	10338	9449	-105910811947833	872949095498528	216092224444183
Materlândia	8222	8004	14591	102723333333333	-265142301143274	774629044028217	822963518240879
Mateus Leme	13264	11206	12137	122023333333333	-15515681544029	-849668275030157	830804925932536
Matias Barbosa	6245	6819	5802	628866666666667	919135308246597	-709367493995196	-149142102947646
Matias Cardoso	37734	47845	32072	39217	267954629776859	-150050352467271	-329668721914516
Matipó	10244	10265	10370	10293	204998047637642	122998828582585	102289332683877
Mato Verde	28867	19752	13920	208463333333333	-315758478539509	-517788478193092	-295261239368165
Matozinhos	13093	13478	11685	12752	294050255861911	-107538379286642	-133031607063363
Matutina	15215	17615	23413	187476666666667	157739073282944	538810384488991	329151291512915
Medeiros	31272	32091	41124	34829	261895625479662	31504221028396	281480789006263
Medina	30481	23395	27906	272606666666667	-23247268790394	-844788556805879	192818978414191
Mendes Pimentel	29611	20553	18638	22934	-305899834520955	-370571746985917	-931737459251691
Mercês	16274	16356	16322	163173333333333	503871205604031	29494899840236	-20787478601125
Mesquita	9926	13167	12659	119173333333333	326516220028209	275337497481362	-385813017391965
Minas Novas	16103	11516	9381	123333333333333	-28485375395889	-417437744519655	-185394234109066
Minduri	7270	6724	5886	662666666666667	-751031636863824	-190371389270977	-124628197501487
Mirabela	27983	20996	11124	200343333333333	-249687310152593	-60247292999321	-47018479710421
Miradouro	13737	17942	26676	194516666666667	306107592633035	941908713692946	486790770259726
Miraí	27881	22895	22678	244846666666667	-178831462286145	-186614540367993	-947805197641406
Moeda	3864	4210	3926	4000	895445134575569	160455486542443	-67458432304038
Moema	13403	15333	17241	153256666666667	143997612474819	286353801387749	124437487771473
Monjolos	12835	15548	13438	139403333333333	211375146084924	46980911569926	-135708772832519
Monsenhor Paulo	11389	12824	12078	12097	1259987707437	604969707612609	-581721771678104
Montalvânia	41207	38993	27595	359316666666667	-537287354090324	-330332225107385	-292308875952094
Monte Alegre De Minas	129516	122624	139483	130541	-53213502578832	769557429197937	137485320981211
Monte Azul	55735	29959	24775	36823	-462474208307168	-555485780927604	-173036483193698
Monte Belo	25020	21811	20575	224686666666667	-128257394084732	-177657873701039	-566686534317546
Monte Carmelo	53638	52017	48170	51275	-302211118982811	-101942652597039	-739565911144434
Monte Santo De Minas	28246	22985	19280	235036666666667	-186256461091836	-317425476173618	-161192081792473
Montes Claros	83712	113473	80178	924543333333333	355516532874618	-422161697247706	-293417817454372
Monte Sião	19175	17388	24479	203473333333333	-931942633637549	276610169491525	40780998389694
Montezuma	5004	8565	6486	6685	711630695443645	296163069544364	-242732049036778
Morada Nova De Minas	63673	51046	40924	51881	-198310115747648	-357278595322978	-198291736864789
Morro Da Garça	17390	19184	21678	194173333333333	10316273720529	246578493387004	130004170141785
Morro Do Pilar	6109	5588	8476	672433333333333	-852840072024881	387461122933377	516821760916249
Munhoz	8078	6046	8332	748533333333333	-251547412725922	314434265907403	378101223949719
Muriaé	51502	54274	55872	538826666666667	538231524989321	848510737447089	294431956369532
Mutum	59710	72007	68500	66739	205945402780104	147211522358064	-487035982612802
Muzambinho	20531	17494	12568	168643333333333	-147922653548293	-387852515707954	-281582256773751
Nacip Raydan	8554	10724	9731	966966666666667	253682487725041	137596446107084	-925960462513987
Nanuque	111824	92627	97185	100545333333333	-171671555301188	-130911074545715	492081142647392
Natércia	13497	12451	13418	13122	-774987034155738	-585315255241906	776644446229219
Nazareno	15730	14360	18050	160466666666667	-870947234583598	147488874761602	256963788300836
Nepomuceno	23292	16183	21384	202863333333333	-305212089987979	-819165378670788	321386640301551
Nova Era	7309	8130	9231	822333333333333	112327267752086	262963469694897	135424354243542
Nova Lima	622	89	1178	629666666666667	-856913183279743	893890675241158	122359550561798
Nova Módica	23661	25126	24990	245923333333333	619162334643506	561683783441106	-54127198917456
Nova Ponte	28504	30454	30584	298473333333333	684114510244176	729722144260455	426873317134038
Nova Resende	14986	11350	9882	120726666666667	-242626451354598	-340584545575871	-129339207048458
Nova Serrana	9041	16922	13815	132593333333333	871695608892822	528038933746267	-183607138636095
Novo Cruzeiro	18849	21255	22463	208556666666667	127646028967054	191734309512441	568336861914844
Olaria	8287	6872	7838	766566666666667	-170749366477616	-541812477374201	140570430733411
Olímpio Noronha	2714	3007	2722	281433333333333	107958732498158	294767870302137	-947788493515131
Oliveira	39722	38233	37948	386343333333333	-374855243945421	-446603897084739	-745429341145084
Oliveira Fortes	6371	3859	5564	526466666666667	-394286611207032	-12666771307487	441824306815237
Onça De Pitangui	12356	11907	11749	12004	-363386209129168	-491259307219165	-132695053329974
Ouro Branco	3977	4085	3498	385333333333333	271561478501383	-120442544631632	-143696450428397
Ouro Fino	30924	21694	29677	274316666666667	-298473677402665	-403246669253654	367981930487692
Ouro Preto	8461	10143	7999	886766666666667	19879446873892	-546034747665761	-211377304545006
Ouro Verde De Minas	11208	8978	7740	930866666666667	-198965024982156	-309421841541756	-137892626420138
Padre Paraíso	7382	6408	6415	6735	-131942562991059	-130994310484963	109238451935081
Paineiras	33782	35232	35215	34743	429222662956604	424190397252975	-482515894641235
Pains	29368	28694	31234	297653333333333	-229501498229365	63538545355489	885202481354987
Paiva	3000	3454	4147	353366666666667	151333333333333	382333333333333	200636942675159
Palma	19325	18842	23028	203983333333333	-24993531694696	191617076326003	222163252308672
Palmópolis	17420	25812	21325	21519	481745120551091	224167623421355	-173833875716721
Papagaios	30013	34567	23913	294976666666667	15173424849232	-203245260387166	-308213035554141
Paracatu	231537	263452	204361	233116666666667	137839740516634	-117372169458877	-22429512776521
Pará De Minas	39891	35034	36458	371276666666667	-121756787245243	-860595121706651	406462293771765
Paraguaçu	20617	16739	16978	181113333333333	-188097201338701	-176504826114372	142780333353247
Paraisópolis	17471	18868	29223	21854	799610783584225	672657546791826	548812804748781
Paraopeba	27813	31134	29085	29344	119404594973574	457340092762377	-658122952399306
Passabém	3330	3036	4029	3465	-882882882882883	20990990990991	327075098814229
Passa Quatro	14526	12328	13558	134706666666667	-151314883656891	-666391298361559	997728747566515
Passa Tempo	20479	16974	20127	191933333333333	-171150935104253	-171883392743786	185754683633793
Passa Vinte	6804	7623	9287	790466666666667	12037037037037	36493239271017	218286763741309
Passos	111848	101841	107279	106989333333333	-894696373649954	-408500822544882	53396961930853
Patos De Minas	155139	165218	201831	174062666666667	649675452336292	300968808616789	221604183563534
Patrocínio	130954	103107	102269	112110	-212647189089299	-219046382699268	-812747922061548
Patrocínio Do Muriaé	8316	9953	9136	9135	196849446849447	986050986050986	-820858032753944
Paula Cândido	8355	7885	9026	8422	-562537402752843	803111909036505	144705136334813
Paulistas	9508	9637	9358	9501	135675220866639	-15776188472865	-289509183355816
Pavão	43389	43484	33677	401833333333333	218949503330337	-223835534352025	-225531229877656
Peçanha	35200	31674	30710	32528	-100170454545455	-127556818181818	-304350571446612
Pedra Azul	43406	45004	31860	40090	36815186840529	-266000092153159	-292062927739756
Pedra Do Anta	5944	7849	9590	779433333333333	320491251682369	613391655450875	221811695757421
Pedra Do Indaiá	19839	15476	22755	193566666666667	-219920358889057	146983214879782	470341173429827
Pedra Dourada	2601	2810	2262	255766666666667	803537101114956	-130334486735871	-195017793594306
Pedralva	8759	8906	12590	10085	167827377554515	437378696198196	413653716595554
Pedras De Maria Da Cruz	31100	49905	42980	413283333333333	604662379421222	381993569131833	-13876365093678
Pedrinópolis	12759	9357	14089	120683333333333	-266635316247355	104240144211929	505717644544192
Pedro Leopoldo	11893	8929	11941	10921	-249222231564786	403598755570504	337327808265203
Pedro Teixeira	4890	4330	4720	464666666666667	-114519427402863	-347648261758691	900692840646651
Pequeri	3881	2492	6583	431866666666667	-357897449111054	696212316413296	164165329052969
Pequi	16129	16445	15693	16089	195920391840784	-270320540641081	-457281848586196
Perdigão	14529	11741	14056	13442	-191892077913139	-325555784981761	197172302188911
Perdizes	95234	80172	79892	850993333333333	-158157800785434	-16109792721087	-349249114404031
Perdões	17907	13763	17819	164963333333333	-231417881275479	-491427933210476	294703189711545
Pescador	18410	20966	16553	18643	138837588267246	-100869092884302	-210483640179338
Piau	7702	8438	8527	822233333333333	955595949104129	10711503505583	105475231097416
Piedade De Ponte Nova	4354	5265	7387	566866666666667	209232889297198	696600826825907	40303893637227
Piedade Do Rio Grande	11995	7219	10087	9767	-398165902459358	-159066277615673	397284942512813
Piedade Dos Gerais	9636	11264	11153	106843333333333	168949771689498	157430469074305	-985440340909091
Pimenta	18893	19146	22292	201103333333333	133912030910919	179907902397713	164316306278074
Piracema	18515	14078	18438	170103333333333	-239643532271132	-415879017013232	309703082824265
Pirajuba	11846	3162	3694	6234	-733074455512409	-688164781360797	168247944339026
Piranga	12020	14168	17631	146063333333333	178702163061564	466805324459235	244424054206663
Piranguçu	8575	10241	9059	929166666666667	194285714285714	564431486880467	-115418416170296
Piranguinho	7198	11480	12059	102456666666667	594887468741317	67532647957766	504355400696864
Pirapetinga	9421	12783	12426	115433333333333	356862328839826	318968262392527	-279277164984745
Pirapora	12811	12141	5932	102946666666667	-522988057138397	-536960424635079	-511407627048843
Piraúba	7819	6690	5993	6834	-144391865967515	-233533699961632	-104185351270553
Pitangui	27538	27958	28400	279653333333333	152516522623284	313022005955407	158094284283568
Piumhi	48690	48644	43330	46888	-944752515917026	-110084206202506	-109242660965381
Planura	8580	4455	7168	673433333333333	-480769230769231	-164568764568765	608978675645342
Poço Fundo	27465	21707	27968	257133333333333	-209648643728382	183142180957582	288432302943751
Poços De Caldas	14920	15227	14716	149543333333333	205764075067024	-136729222520107	-335588100085375
Pocrane	32812	34924	33429	337216666666667	643666951115446	188040960624162	-428072385751918
Pompéu	105253	94565	97958	992586666666667	-10154579916962	-693091883366745	358800824829482
Ponte Nova	19434	22037	20585	206853333333333	133940516620356	592260985900998	-658891863683805
Porteirinha	73766	52709	44044	568396666666667	-285456714475504	-402922755741127	-164393177635698
Porto Firme	9782	10018	8711	950366666666667	241259456143938	-109486812512779	-130465162707127
Poté	21094	22405	20166	212216666666667	621503745140798	-439935526690054	-999330506583352
Pouso Alegre	30623	28679	31867	303896666666667	-634816967638703	406230610978676	111161477038948
Pouso Alto	18645	15074	19636	17785	-191525878251542	531509788146956	30264030781478
Prados	8267	7058	9589	830466666666667	-14624410306036	159912906737632	358600170019836
Prata	314856	315988	288989	306611	359529435678532	-821550168966131	-854431180930921
Pratápolis	19333	12448	16940	162403333333333	-356126829772927	-123777996172348	36086118251928
Pratinha	21660	23458	21096	220713333333333	830101569713758	-260387811634349	-100690595958735
Presidente Bernardes	7377	5400	7783	685333333333333	-267995119967466	550359224617053	441296296296296
Presidente Juscelino	20978	22691	18182	20617	816569739727333	-133282486414339	-198713146181305
Presidente Kubitschek	1851	1119	1442	147066666666667	-395461912479741	-220961642355484	288650580875782
Presidente Olegário	99967	117393	110786	109382	174317524783178	10822571448578	-562810389035121
Alto Jequitibá	1911	1695	2137	191433333333333	-113029827315542	118262689691261	260766961651917
Prudente De Morais	8760	9175	6612	818233333333333	473744292237443	-245205479452055	-279346049046322
Quartel Geral	22326	24019	28844	25063	758308698378572	291946609334408	200882634580957
Queluzito	5616	5676	8488	659333333333333	106837606837607	511396011396011	495419309372798
Raul Soares	36665	39845	45678	407293333333333	867312150552298	24582026455748	14639227004643
Recreio	18469	15822	13341	158773333333333	-14332124099843	-277654447993936	-15680697762609
Resende Costa	22766	17843	21516	207083333333333	-216243521040148	-54906439427216	205851034018943
Resplendor	60767	69310	42053	573766666666667	140586173416493	-307963203712541	-393262155533112
Ressaquinha	9000	6805	6889	756466666666667	-243888888888889	-234555555555556	123438648052902
Riachinho	44470	62557	54746	539243333333333	406723633910501	231077130649876	-124862125741324
Riacho Dos Machados	16372	19969	10505	156153333333333	219704373320303	-358355729293916	-473934598627873
Ribeirão Das Neves	1584	2432	2264	209333333333333	535353535353535	429292929292929	-690789473684211
Ribeirão Vermelho	2793	2801	2945	284633333333333	286430361618332	54421768707483	514102106390575
Rio Acima	644	120	896	553333333333333	-813664596273292	391304347826087	646666666666667
Rio Casca	25324	29086	26980	27130	148554730690254	653925130311167	-724059685071856
Rio Doce	5154	6575	6953	622733333333333	275708187815289	349049282110982	574904942965779
Rio Do Prado	20654	18770	13503	176423333333333	-912171976372615	-346228333494723	-280607352157698
Rio Espera	9902	7502	10101	916833333333333	-242375277721672	200969501110887	346440949080245
Rio Manso	8010	9587	9414	900366666666667	196878901373283	175280898876404	-180452696359654
Rio Novo	18831	12035	13662	148426666666667	-360894270086559	-27449418512028	135189031990029
Rio Paranaíba	53682	51107	58345	54378	-479676614135092	868633806490071	141624435008903
Rio Pardo De Minas	28416	15171	12606	18731	-466110641891892	-556376689189189	-169072572671544
Rio Piracicaba	9230	10091	10934	10085	932827735644637	184615384615385	835397879298385
Rio Pomba	15637	12229	14017	13961	-217944618532967	-103600434866023	146209829094775
Rio Preto	22154	11418	11281	14951	-484607745779543	-490791730612982	-11998598703801
Rio Vermelho	20061	26776	33747	268613333333333	334729076317232	6822192313444	260345085150881
Ritápolis	10923	9926	12544	11131	-912752906710611	148402453538405	263751763046544
Rochedo De Minas	4320	4395	4167	4294	173611111111111	-354166666666667	-51877133105802
Rodeiro	2615	4987	4059	3887	907074569789675	552198852772467	-186083817926609
Romaria	5566	7023	6561	638333333333333	261767876392382	178763923823212	-657838530542503
Rubelita	26848	24931	13757	218453333333333	-714019666269368	-48759684147795	-448197023785648
Rubim	47654	51956	34340	44650	902757376085953	-279388928526462	-339056124412965
Sabará	1693	1966	2061	190666666666667	161252215002953	217365623154164	483214649033571
Sabinópolis	25981	24854	34693	285093333333333	-43377853046457	335321966052115	395871891848395
Sacramento	111390	89032	113118	104513333333333	-200718197324715	155130622138433	270531943570851
Salinas	68633	46945	32927	495016666666667	-315999592032987	-52024536301779	-298604750239642
Salto Da Divisa	60869	79973	55612	654846666666667	313854342933184	-863658019681611	-304615307666337
Santa Bárbara	5431	2965	4203	419966666666667	-454060025777941	-226109372122998	417537942664418
Santa Bárbara Do Leste	1821	1521	1625	165566666666667	-164744645799012	-107633168588688	683760683760684
Santa Bárbara Do Tugúrio	10282	8866	12768	106386666666667	-137716397588018	241781754522466	440108278817956
Santa Cruz Do Escalvado	10327	14827	15256	13470	435750944127046	477292534133824	289337020300803
Santa Efigênia De Minas	4042	4641	5933	4872	148193963384463	467837704106878	278388278388278
Santa Fé De Minas	22236	35246	31227	295696666666667	585087245907537	404344306529951	-114027123645236
Santa Juliana	26426	20671	23773	236233333333333	-21777794596231	-10039355180504	150065308886846
Santa Luzia	3729	3397	4457	3861	-890319120407616	195226602306248	312040035325287
Santa Margarida	8760	5516	5048	644133333333333	-370319634703196	-423744292237443	-848440899202321
Santa Maria De Itabira	12997	13729	17259	146616666666667	563206893898592	32792182811418	257119965037512
Santa Maria Do Salto	13296	11247	11425	119893333333333	-154106498194946	-140719013237064	158264426069174
Santa Maria Do Suaçuí	41060	26793	28431	320946666666667	-347467121285923	-307574281539211	611353711790393
Santana Da Vargem	7083	6593	4365	601366666666667	-691797261047579	-383735705209657	-337934172607311
Santana De Cataguases	7742	10348	11205	9765	336605528287264	447300439163007	828179358330112
Santana De Pirapama	25862	27227	24954	260143333333333	52780140747042	-351094269584719	-834833070114225
Santana Do Deserto	4741	5219	5588	518266666666667	100822611263447	178654292343387	707031998467139
Santana Do Garambéu	4348	3699	5349	446533333333333	-149264029438822	230220791168353	446066504460665
Santana Do Jacaré	6248	6681	8661	719666666666667	693021766965429	386203585147247	296362819937135
Santana Do Manhuaçu	14653	10813	12136	12534	-262062376305193	-171773698218795	122352723573476
Santana Do Paraíso	4052	3203	5215	415666666666667	-209526159921027	287018756169793	628161098969716
Santana Do Riacho	6181	6097	4159	5479	-135900339750849	-327131532114545	-317861243234378
Santana Dos Montes	7508	7821	6259	7196	416888652104422	-166355887053809	-19971870604782
Santa Rita De Caldas	29119	34436	36398	333176666666667	182595556166077	249974243621003	569752584504588
Santa Rita De Jacutinga	16182	16284	22762	184093333333333	630329996292176	406624644666914	397813804961926
Santa Rita De Minas	2228	1755	1819	1934	-21229802513465	-183572710951526	364672364672365
Santa Rita De Ibitipoca	10447	8409	13231	106956666666667	-195079927251843	266487986981909	573433226305149
Santa Rita Do Itueto	12850	15174	13391	13805	180856031128405	421011673151751	-117503624621062
Santa Rita Do Sapucaí	21929	13651	24057	19879	-377490993661362	970404487208719	76228847703465
Santa Rosa Da Serra	11243	14165	10741	120496666666667	259895045806279	-446500044472116	-241722555594776
Santa Vitória	247977	267897	210939	242271	803300306076773	-149360626187106	-212611563399366
Santo Antônio Do Amparo	21620	19106	13292	18006	-116281221091582	-385198889916744	-3043023134094
Santo Antônio Do Aventureiro	13226	13193	13088	13169	-249508543777408	-104339936488734	-795876601227924
Santo Antônio Do Grama	6462	9405	8041	796933333333333	455431754874652	244351593933767	-145029239766082
Santo Antônio Do Itambé	6956	9705	7588	8083	395198389879241	908568142610696	-218134981968058
Santo Antônio Do Jacinto	20518	35594	25884	27332	734769470708646	261526464567697	-2727987863123
Santo Antônio Do Monte	73975	69703	83230	75636	-577492396079757	125109834403515	194066252528586
Santo Antônio Do Rio Abaixo	5578	4055	5093	490866666666667	-27303693079957	-869487271423449	255980271270037
Santo Hipólito	22453	22849	21202	22168	176368414020398	-557163853382621	-72081929187273
Santos Dumont	15029	17893	22920	18614	190564907844833	525051566970524	280947856703739
São Bento Abade	2634	2870	1596	236666666666667	895975702353834	-394077448747153	-44390243902439
São Brás Do Suaçuí	4964	3087	3303	378466666666667	-37812248186946	-334609186140209	699708454810496
São Domingos Do Prata	26007	24676	26175	256193333333333	-511785288576153	645979928480794	607472848111525
São Francisco	112158	108032	79529	999063333333333	-367873892187807	-290919952210275	-263838492298578
São Francisco De Paula	13390	12319	14020	13243	-799850634802091	470500373412995	138079389560841
São Francisco De Sales	81299	55667	68171	68379	-315280630758066	-161478000959421	224621409452638
São Francisco Do Glória	7867	6940	10068	829166666666667	-117833990085166	279776280666073	450720461095101
São Geraldo	9075	11330	8865	975666666666667	248484848484848	-231404958677686	-21756398940865
São Geraldo Da Piedade	5146	12022	11712	962666666666667	133618344345122	12759424795958	-257860588920313
São Gonçalo Do Abaeté	59237	49939	35109	48095	-156962709117612	-407312996944477	-296962293998678
São Gonçalo Do Pará	14498	16513	17391	16134	138984687543109	199544764795144	531702295161388
São Gonçalo Do Rio Abaixo	10100	10566	11749	10805	461386138613861	163267326732673	1119628998675
São Gonçalo Do Sapucaí	23091	25073	27782	253153333333333	858343077389459	203152743493136	10804451003071
São Gotardo	43630	39863	50130	44541	-863396745358698	148980059592024	257557133181145
São João Batista Do Glória	25052	23305	26865	25074	-697349513012933	723694714992815	15275691911607
São João Da Mata	7352	6277	7139	692266666666667	-146218715995647	-289717083786725	13732674844671
São João Da Ponte	67301	101442	64992	779116666666667	507288153222092	-343085541076656	-359318625421423
São João Del Rei	35139	29619	34403	330536666666667	-157090412362332	-209453883149777	161517944562612
São João Do Manhuaçu	2612	2152	1899	2221	-176110260336907	-272970903522205	-117565055762082
São João Do Manteninha	10972	11275	7123	9790	276157491797302	-350802041560335	-368248337028825
São João Do Oriente	8565	6250	11483	8766	-270286047869235	340688849970811	83728
São João Do Paraíso	23089	15531	12076	168986666666667	-327342024340595	-47698038026766	-222458309188075
São João Evangelista	22653	24840	21921	23138	965435041716329	-323136008475699	-117512077294686
São João Nepomuceno	18807	23825	26406	230126666666667	266815547402563	404051682884033	108331584470094
São José Da Lapa	1472	840	1019	111033333333333	-429347826086956	-307744565217391	213095238095238
São José Da Safira	6120	8982	8354	781866666666667	467647058823529	365032679738562	-699176130037853
São José Da Varginha	11737	17908	17478	157076666666667	525773195876289	489136917440573	-240116149207058
São José Do Alegre	4472	5635	6679	559533333333333	260062611806798	493515205724508	185270629991127
São José Do Divino	25181	24481	19623	23095	-277987371430841	-220721972916088	-198439606225236
São José Do Goiabal	8641	11716	13520	112923333333333	355861590093739	564633722948733	153977466712188
São José Do Jacuri	22803	16853	16643	187663333333333	-26093057930974	-270139893873613	-124606894914852
São José Do Mantimento	2365	3058	2855	275933333333333	293023255813953	207188160676533	-66383257030739
São Lourenço	2832	1354	2964	238333333333333	-521892655367232	466101694915254	11890694239291
São Miguel Do Anta	7392	6007	6987	679533333333333	-187364718614719	-54788961038961	163142999833528
São Pedro Da União	15912	14459	13663	14678	-913147310206134	-141339869281046	-550522166124905
São Pedro Dos Ferros	21601	17658	20512	199236666666667	-182537845470117	-504143326697838	161626458262544
São Pedro Do Suaçuí	16906	15655	13416	153256666666667	-739973973737135	-206435584999408	-143021398914085
São Romão	21468	43245	27035	305826666666667	101439351593069	259316191540898	-374841022083478
São Roque De Minas	49175	50170	60341	532286666666667	202338586680224	227066598881546	202730715567072
São Sebastião Da Bela Vista	11055	12064	12047	11722	912709181365898	897331524197196	-140915119363395
São Sebastião Do Maranhão	13311	25890	20687	199626666666667	945007888212756	554128164675832	-20096562379297
São Sebastião Do Oeste	23420	23605	27510	24845	789923142613151	17463706233988	165431052743063
São Sebastião Do Paraíso	48415	37350	33626	39797	-228544872456883	-305463182897862	-997054886211513
São Sebastião Do Rio Preto	3405	3482	5617	4168	226138032305433	649632892804699	613153360137852
São Sebastião Do Rio Verde	4971	5782	6435	572933333333333	163146248239791	294508147254074	11293670010377
São Tiago	27018	24758	29244	270066666666667	-836479384114294	823895180990451	181193957508684
São Tomás De Aquino	17017	11065	8726	122693333333333	-349767879179644	-487218663689252	-211387257117036
São Thomé Das Letras	12746	11748	12246	122466666666667	-782990742193629	-392279930958732	423901940755873
São Vicente De Minas	13036	13827	13942	136016666666667	606781221233507	694998465787051	831706082302741
Sapucaí-Mirim	5150	5186	6215	5517	699029126213592	206796116504854	19841881989973
Sardoá	2409	3892	4591	363066666666667	615608136156081	9057700290577	179599177800617
Senador Amaral	4819	5819	4150	492933333333333	207511931936086	-138825482465242	-286819041072349
Senador Cortes	7056	5332	5112	583333333333333	-244331065759637	-275510204081633	-412603150787697
Senador Firmino	7383	6876	4986	6415	-686712718407152	-324664770418529	-274869109947644
Senador José Bento	4986	6071	6283	5780	21760930605696	260128359406338	349201120079064
Senador Modestino Gonçalves	6850	7543	8336	757633333333333	101167883211679	216934306569343	105130584648018
Senhora De Oliveira	7104	5509	5358	599033333333333	-224521396396396	-245777027027027	-274096932292612
Senhora Do Porto	9772	8298	14491	108536666666667	-15083913221449	482910356119525	746324415521812
Senhora Dos Remédios	9398	12667	14059	120413333333333	347839965950202	495956586507768	109891844951449
Sericita	4580	4748	4474	460066666666667	366812227074236	-231441048034934	-577085088458298
Seritinga	4523	4956	5873	511733333333333	957329206279018	298474463851426	185028248587571
Serra Azul De Minas	3245	8777	8836	695266666666667	170477657935285	172295839753467	672211461775094
Serra Da Saudade	14481	15008	20820	167696666666667	363925143291209	437746012015745	38726012793177
Serra Dos Aimorés	20761	17358	11484	165343333333333	-163913106305091	-446847454361543	-338403041825095
Serra Do Salitre	60665	47308	52005	53326	-220176378471936	-142751174482815	992855331022237
Serrania	15474	14273	10407	133846666666667	-776140622980483	-327452500969368	-270861066349051
Serranos	7579	7385	9605	818966666666667	-25597044464969	267317588072305	300609343263372
Serro	24724	29247	29292	277543333333333	182939653777706	184759747613655	153861934557391
Sete Lagoas	25455	22378	18256	220296666666667	-120879984285995	-282812806914162	-184198766645813
Silveirânia	7229	8334	9211	8258	152856550006917	274173467976207	105231581473482
Silvianópolis	25586	24555	27264	258016666666667	-402954740873915	655827405612444	110323762981063
Simão Pereira	4750	5017	5933	523333333333333	562105263157895	249052631578947	182579230615906
Simonésia	11958	9071	9323	101173333333333	-241428332497073	-220354574343536	277808400396869
Sobrália	12873	17091	17476	158133333333333	327662549522256	357570107977938	225264759230004
Soledade De Minas	10562	12651	14112	124416666666667	197784510509373	336110585116455	115484941901826
Tabuleiro	10067	8824	9394	942833333333333	-12347273269097	-668520909903646	64596554850408
Taiobeiras	24681	17717	11884	18094	-282160366273652	-518496009075807	-329231811254727
Tapira	29950	35626	38586	347206666666667	189515859766277	288347245409015	83085387076854
Tapiraí	13983	18194	17893	16690	301151398126296	279625259243367	-165439155765637
Taquaraçu De Minas	8735	9616	8226	8859	100858614768174	-58271322266743	-14455074875208
Tarumirim	31117	33566	39058	345803333333333	787029597968956	255198123212392	163617946731812
Teixeiras	5867	6271	7334	649066666666667	68859723879325	250042611215272	169510444905119
Teófilo Otoni	107055	144219	117815	123029666666667	34714866190276	100509084115641	-18308267287944
Timóteo	928	1038	1177	104766666666667	118534482758621	268318965517241	133911368015414
Tiradentes	3180	2416	2560	271866666666667	-240251572327044	-194968553459119	596026490066225
Tiros	55741	55500	71712	609843333333333	-432356793024883	286521590929477	292108108108108
Tocantins	10906	11109	10717	109106666666667	186136071887035	-173299101412067	-3528670447385
Toledo	7111	6086	6690	6629	-144142877232457	-592040500632822	992441669405192
Tombos	14610	17086	19410	170353333333333	169472963723477	328542094455852	13601779234461
Três Corações	41187	31599	38667	37151	-232791900356909	-611843542865467	223677964492547
Três Marias	30771	36129	27616	315053333333333	174124987813201	-102531604432745	-235627888953472
Três Pontas	24514	21790	15691	20665	-11112017622583	-359916782246879	-279899036255163
Tumiritinga	22500	33816	24704	270066666666667	502933333333333	979555555555556	-269458244617932
Tupaciguara	95632	94316	97379	957756666666667	-137610841559311	182679437845073	324759319733661
Turmalina	8128	6015	3804	598233333333333	-259965551181102	-531988188976378	-367581047381546
Turvolândia	13949	12247	14364	13520	-122015915119363	297512366477884	172858659263493
Ubá	20366	17251	15964	178603333333333	-152950996759305	-216144554649907	-746043707611153
Ubaí	47997	30423	20912	331106666666667	-366147884242765	-564306102464737	-312625316372481
Ubaporanga	5349	3720	5405	482466666666667	-304542905215928	104692465881473	452956989247312
Uberaba	200234	165258	172003	179165	-174675629513469	-140990041651268	408149681104697
Uberlândia	176462	183093	174900	178151666666667	375774954381113	-885176411918713	-447477511428618
Umburatiba	25981	18226	20195	214673333333333	-298487356144875	-222701204726531	108032481070997
Unaí	359276	306466	223544	296428666666667	-146990057782874	-377793117269175	-270574876168971
Urucânia	3872	6153	4917	498066666666667	589101239669422	269886363636364	-200877620672843
Urucuia	35359	41361	40784	39168	169744619474533	153426284679997	-139503396919804
Vargem Bonita	12792	15078	13278	13716	178705440900563	379924953095685	-119379228014326
Varginha	14808	13019	15425	144173333333333	-120813074014046	416666666666667	184806820800369
Várzea Da Palma	54726	81112	58934	64924	482147425355407	768921536381245	-273424400828484
Varzelândia	66674	27952	14554	363933333333333	-58076611572727	-78171401145874	-479321694333143
Vazante	83467	78219	81622	811026666666667	-628751482621874	-221045443109253	435060535164091
Veríssimo	70198	65138	45869	604016666666667	-720818256930397	-346576825550585	-295818109244988
Vespasiano	1103	1190	848	1047	788757932910245	-231187669990934	-287394957983193
Viçosa	8011	9122	10202	911166666666667	138684309075022	273498938958931	118395088796317
Vieiras	6780	7088	9475	7781	454277286135693	397492625368732	336766365688488
Mathias Lobato	13542	13107	11910	12853	-321222862206469	-12051395657953	-913252460517281
Virgem Da Lapa	18408	17665	11217	157633333333333	-403628857018688	-390645371577575	-365015567506369
Virgínia	18417	20219	22923	205196666666667	978443829070967	244665254927513	133735595232207
Virginópolis	10837	12405	16154	13132	144689489711175	490633939282089	302216848045143
Virgolândia	13559	15115	16179	14951	114757725495981	193229589202744	70393648693351
Visconde Do Rio Branco	8817	9921	13574	107706666666667	125212657366451	539525915844392	368208849914323
Volta Grande	11765	13897	14082	13248	18121546961326	196940076498088	133122256602144
Wenceslau Braz	4138	3518	5972	454266666666667	-149830836152731	443209279845336	697555429221148
Alto Caparaó	NA	1129	1055	NA	NA	NA	-655447298494243
Angelândia	NA	2590	2484	NA	NA	NA	-409266409266409
Aricanduva	NA	5956	7157	NA	NA	NA	201645399597045
Berizal	NA	6624	10966	NA	NA	NA	655495169082126
Bonito De Minas	NA	13660	11042	NA	NA	NA	-191654465592972
Brasilândia De Minas	NA	49414	57548	NA	NA	NA	164609220059093
Bugre	NA	11526	4710	NA	NA	NA	-59135866736075
Cabeceira Grande	NA	30794	36000	NA	NA	NA	169058907579399
Campo Azul	NA	15036	8534	NA	NA	NA	-43242883745677
Cantagalo	NA	7330	7545	NA	NA	NA	29331514324693
Catas Altas	NA	805	1791	NA	NA	NA	122484472049689
Catuti	NA	10441	7970	NA	NA	NA	-236663154870223
Chapada Gaúcha	NA	16838	19738	NA	NA	NA	172229480935978
Cônego Marinho	NA	8344	7493	NA	NA	NA	-101989453499521
Confins	NA	682	533	NA	NA	NA	-218475073313783
Córrego Fundo	NA	4760	4151	NA	NA	NA	-127941176470588
Crisólita	NA	48150	48822	NA	NA	NA	139563862928349
Cuparaque	NA	13850	13053	NA	NA	NA	-575451263537906
Curral De Dentro	NA	11083	7099	NA	NA	NA	-359469457728052
Delta	NA	3518	3637	NA	NA	NA	338260375213189
Divisa Alegre	NA	1116	556	NA	NA	NA	-501792114695341
Dom Bosco	NA	38459	27263	NA	NA	NA	-291115213604098
Franciscópolis	NA	43101	31466	NA	NA	NA	-269947333008515
Frei Lagonegro	NA	6390	6984	NA	NA	NA	929577464788732
Fruta De Leite	NA	5850	2876	NA	NA	NA	-508376068376068
Gameleiras	NA	32491	20765	NA	NA	NA	-360899941522268
Glaucilândia	NA	2973	6815	NA	NA	NA	129229734275143
Goiabeira	NA	6881	5465	NA	NA	NA	-205784043017003
Goianá	NA	7634	8455	NA	NA	NA	107545192559602
Guaraciama	NA	7198	5910	NA	NA	NA	-178938594053904
Ibiracatu	NA	7815	4244	NA	NA	NA	-456941778630838
Imbé De Minas	NA	3828	5915	NA	NA	NA	545193312434692
Indaiabira	NA	8495	7515	NA	NA	NA	-115361977633902
Japonvar	NA	9808	6673	NA	NA	NA	-319637030995106
Jenipapo De Minas	NA	5441	4359	NA	NA	NA	-1988605035839
José Gonçalves De Minas	NA	1881	2849	NA	NA	NA	514619883040936
José Raydan	NA	8819	9017	NA	NA	NA	224515251162263
Josenópolis	NA	3988	2153	NA	NA	NA	-460130391173521
Juvenília	NA	25288	22629	NA	NA	NA	-105148687124328
Leme Do Prado	NA	1965	1525	NA	NA	NA	-223918575063613
Luisburgo	NA	1061	2419	NA	NA	NA	12799245994345
Luislândia	NA	11493	8107	NA	NA	NA	-29461411293831
Mário Campos	NA	308	189	NA	NA	NA	-386363636363636
Martins Soares	NA	697	1756	NA	NA	NA	1519368723099
Miravânia	NA	11637	7691	NA	NA	NA	-339090830970181
Monte Formoso	NA	7538	6866	NA	NA	NA	-891483152029716
Naque	NA	4880	6655	NA	NA	NA	363729508196721
Natalândia	NA	28303	16693	NA	NA	NA	-410203865314631
Ninheira	NA	14724	7216	NA	NA	NA	-509915783754415
Nova Belém	NA	2830	5033	NA	NA	NA	778445229681979
Nova Porteirinha	NA	4631	2032	NA	NA	NA	-561217879507666
Novo Oriente De Minas	NA	18073	26666	NA	NA	NA	475460631881813
Novorizonte	NA	2724	1775	NA	NA	NA	-348384728340675
Olhos-D'água	NA	12989	11437	NA	NA	NA	-119485718685041
Oratórios	NA	4465	3694	NA	NA	NA	-172676371780515
Orizânia	NA	1675	2708	NA	NA	NA	616716417910448
Padre Carvalho	NA	2327	1518	NA	NA	NA	-347657928663515
Pai Pedro	NA	26069	20339	NA	NA	NA	-219801296559132
Patis	NA	17161	8493	NA	NA	NA	-505098770467921
Pedra Bonita	NA	3562	2819	NA	NA	NA	-208590679393599
Periquito	NA	4487	7942	NA	NA	NA	770002228660575
Piedade De Caratinga	NA	2257	2129	NA	NA	NA	-567124501550731
Pingo-D'água	NA	2909	1750	NA	NA	NA	-398418700584393
Pintópolis	NA	24567	21393	NA	NA	NA	-129197704237392
Ponto Chique	NA	24854	15030	NA	NA	NA	-395268367264827
Ponto Dos Volantes	NA	13892	11894	NA	NA	NA	-143823783472502
Reduto	NA	3891	2686	NA	NA	NA	-309689025957337
Rosário Da Limeira	NA	4355	4351	NA	NA	NA	-918484500574053
Santa Bárbara Do Monte Verde	NA	12467	13848	NA	NA	NA	110772439239593
Santa Cruz De Minas	NA	NA	NA	NA	NA	NA	NA
Santa Cruz De Salinas	NA	10719	8631	NA	NA	NA	-194794290512175
Santa Helena De Minas	NA	17446	16159	NA	NA	NA	-737704918032787
Santo Antônio Do Retiro	NA	4319	3474	NA	NA	NA	-195647140541792
São Domingos Das Dores	NA	746	409	NA	NA	NA	-451742627345845
São Félix De Minas	NA	9703	9905	NA	NA	NA	208183036174379
São Geraldo Do Baixio	NA	19113	13831	NA	NA	NA	-276356406634228
São João Da Lagoa	NA	28091	17022	NA	NA	NA	-394040795984479
São João Das Missões	NA	13501	10460	NA	NA	NA	-225242574624102
São João Do Pacuí	NA	21675	14092	NA	NA	NA	-349850057670127
São Joaquim De Bicas	NA	1291	1095	NA	NA	NA	-151820294345469
São José Da Barra	NA	8054	11272	NA	NA	NA	399553017134343
São Sebastião Da Vargem Alegre	NA	3230	5536	NA	NA	NA	713931888544892
São Sebastião Do Anta	NA	2216	1696	NA	NA	NA	-234657039711191
Sarzedo	NA	130	791	NA	NA	NA	508461538461538
Setubinha	NA	5998	6081	NA	NA	NA	13837945981994
Sem-Peixe	NA	13834	11837	NA	NA	NA	-144354488940292
Serranópolis De Minas	NA	12630	10081	NA	NA	NA	-201821060965954
Taparuba	NA	15915	11687	NA	NA	NA	-265661325793277
Tocos Do Moji	NA	9815	9092	NA	NA	NA	-736627610799796
União De Minas	NA	73684	95284	NA	NA	NA	293143694696271
Uruana De Minas	NA	17411	17491	NA	NA	NA	459479639308483
Vargem Alegre	NA	4229	6188	NA	NA	NA	463230078032632
Vargem Grande Do Rio Pardo	NA	3998	2806	NA	NA	NA	-298149074537269
Varjão De Minas	NA	30216	26858	NA	NA	NA	-111133174477098
Verdelândia	NA	70155	39732	NA	NA	NA	-43365405174257
Veredinha	NA	5393	3484	NA	NA	NA	-3539773780827
Vermelho Novo	NA	3303	4284	NA	NA	NA	29700272479564
Raposos	NA	NA	106	NA	NA	NA	NA

## Sheet: milked_cows
location	milked_cows_2006	milked_cows_2017	milked_cows_mean	variation_2017_to_2006
Abadia Dos Dourados	12655	12079	12367	-455156064796523
Abaeté	15795	13290	14542.5	-158594491927825
Abre Campo	4586	3874	4230	-155255124291321
Acaiaca	1162	805	983.5	-307228915662651
Açucena	4705	6271	5488	332837407013815
Água Boa	8980	9583	9281-05-01	671492204899777
Água Comprida	2167	881	1524	-593447161975081
Aguanil	1624	1639	1631.5	923645320197044
Águas Formosas	7984	6357	7170-05-01	-203782565130261
Águas Vermelhas	557	371	464	-333931777378815
Aimorés	15849	11688	13768.5	-262540223357941
Aiuruoca	5309	6905	6107	300621585986061
Alagoa	2694	2932	2813	883444691907944
Albertina	118	137	127.5	161016949152542
Além Paraíba	5877	3913	4895	-334184107537859
Alfenas	5491	4295	4893	-217810963394646
Alfredo Vasconcelos	1260	898	1079	-287301587301587
Almenara	6636	4204	5420	-366485834840265
Alpercata	3336	1708	2522	-488009592326139
Alpinópolis	7700	8201	7950-05-01	650649350649351
Alterosa	3182	3318	3250	427404148334381
Alto Caparaó	284	282	283	-704225352112676
Alto Rio Doce	5968	5702	5835	-445710455764075
Alvarenga	1800	2585	2192-05-01	436111111111111
Alvinópolis	4556	4268	4412	-632133450395083
Alvorada De Minas	2497	3241	2869	297957549058871
Amparo Do Serra	1845	1005	1425	-455284552845528
Andradas	4150	3564	3857	-141204819277108
Cachoeira De Pajeú	1619	1417	1518	-124768375540457
Andrelândia	7582	8628	8105	13795832234239
Angelândia	609	676	642.5	110016420361248
Antônio Carlos	3127	4132	3629-05-01	321394307643108
Antônio Dias	1949	2236	2092-05-01	147255002565418
Antônio Prado De Minas	1641	1391	1516	-152346130408288
Araçaí	1202	779	990.5	-351913477537438
Aracitaba	1337	1401	1369	478683620044877
Araçuaí	4360	5139	4749-05-01	178669724770642
Araguari	9663	10498	10080.5	864120873434751
Arantina	736	654	695	-111413043478261
Araponga	876	371	623.5	-57648401826484
Araporã	1007	571	789	-432969215491559
Arapuá	3484	3424	3454	-172215843857635
Araújos	5337	5731	5534	738242458309912
Araxá	10359	10188	10273.5	-165073848827107
Arceburgo	1767	1501	1634	-150537634408602
Arcos	6690	7495	7092-05-01	120328849028401
Areado	2729	2465	2597	-967387321363137
Argirita	3610	1752	2681	-514681440443213
Aricanduva	1054	1868	1461	772296015180266
Arinos	5853	4552	5202-05-01	-222279173073637
Astolfo Dutra	633	929	781	467614533965245
Ataléia	12062	10269	11165.5	-148648648648649
Augusto De Lima	1033	1995	1514	931268151016457
Baependi	5100	6077	5588-05-01	19156862745098
Baldim	2584	1663	2123-05-01	-356424148606811
Bambuí	16487	13943	15215	-15430339055013
Bandeira	2436	2563	2499-05-01	521346469622332
Bandeira Do Sul	314	290	302	-764331210191083
Barão De Cocais	494	817	655.5	653846153846154
Barão De Monte Alto	4239	4685	4462	105213493748526
Barbacena	5996	8502	7249	417945296864576
Barra Longa	4550	3660	4105	-195604395604396
Barroso	971	1131	1051	164778578784758
Bela Vista De Minas	286	458	372	601398601398601
Belmiro Braga	3081	1917	2499	-377799415774099
Belo Horizonte	281	230	255.5	-181494661921708
Belo Oriente	1600	1237	1418.5	-226875
Belo Vale	3259	2208	2733-05-01	-322491561828782
Berilo	2195	856	1525.5	-61002277904328
Bertópolis	3943	3980	3961-05-01	938371798123256
Berizal	818	515	666.5	-37041564792176
Betim	2077	605	1341	-70871449205585
Bias Fortes	3343	2948	3145-05-01	-118157343703261
Bicas	2179	1473	1826	-324001835704452
Biquinhas	4636	3830	4233	-173856773080242
Boa Esperança	4231	4559	4395	775230441975892
Bocaina De Minas	3312	3644	3478	10024154589372
Bocaiúva	4296	4883	4589-05-01	136638733705773
Bom Despacho	18648	17800	18224	-454740454740455
Bom Jardim De Minas	1941	1927	1934	-721277691911386
Bom Jesus Da Penha	2690	1713	2201-05-01	-363197026022305
Bom Jesus Do Amparo	1661	1436	1548.5	-135460565924142
Bom Jesus Do Galho	3769	4427	4098	174582117272486
Bom Repouso	2922	1826	2374	-375085557837098
Bom Sucesso	7979	9256	8617-05-01	160045118435894
Bonfim	2956	3079	3017-05-01	416102841677943
Bonfinópolis De Minas	3250	3153	3201-05-01	-298461538461538
Bonito De Minas	1089	343	716	-685032139577594
Borda Da Mata	4089	5254	4671-05-01	284910736121301
Botelhos	2783	2334	2558-05-01	-161336687028387
Botumirim	1035	871	953	-158454106280193
Brasilândia De Minas	2781	2786	2783-05-01	179791441927364
Brasília De Minas	4275	3148	3711-05-01	-263625730994152
Brás Pires	1200	1049	1124.5	-125833333333333
Braúnas	2995	3477	3236	16093489148581
Brazópolis	4840	4411	4625-05-01	-886363636363636
Brumadinho	2960	2153	2556-05-01	-272635135135135
Bueno Brandão	4917	6158	5537-05-01	252389668497051
Buenópolis	1791	2598	2194-05-01	450586264656616
Bugre	685	1741	1213	154160583941606
Buritis	6689	6365	6527	-484377335924652
Buritizeiro	1109	584	846.5	-473399458972047
Cabeceira Grande	3397	4433	3915	304974977921696
Cabo Verde	3711	2839	3275	-234977095122608
Cachoeira Da Prata	756	596	676	-211640211640212
Cachoeira De Minas	3093	3172	3132-05-01	255415454251536
Cachoeira Dourada	616	559	587.5	-925324675324675
Caetanópolis	763	781	772	235910878112713
Caeté	798	1508	1153	889724310776942
Caiana	804	1443	1123.5	794776119402985
Cajuri	431	548	489.5	271461716937355
Caldas	10365	11638	11001.5	122817173178968
Camacho	1324	1623	1473.5	22583081570997
Camanducaia	1908	1808	1858	-524109014675052
Cambuí	2465	3339	2902	354563894523327
Cambuquira	1453	831	1142	-428079834824501
Campanário	2706	1866	2286	-310421286031042
Campanha	1466	1319	1392.5	-100272851296044
Campestre	5270	4883	5076-05-01	-734345351043643
Campina Verde	28972	22288	25630	-230705508767085
Campo Azul	925	368	646.5	-602162162162162
Campo Belo	4839	3243	4041	-329820210787353
Campo Do Meio	1001	942	971.5	-589410589410589
Campo Florido	6276	4985	5630-05-01	-205704270235819
Campos Altos	4635	4330	4482-05-01	-658036677454153
Campos Gerais	3488	3087	3287-05-01	-114965596330275
Canaã	1007	1478	1242.5	46772591857001
Canápolis	2442	2176	2309	-108927108927109
Cana Verde	2196	1215	1705.5	-44672131147541
Candeias	4559	4118	4338-05-01	-967317394165387
Cantagalo	1957	2129	2043	878896269800715
Caparaó	430	492	461	144186046511628
Capela Nova	1145	1486	1315.5	297816593886463
Capelinha	2487	3337	2912	341777241656614
Capetinga	2061	1667	1864	-191169335274139
Capim Branco	975	277	626	-715897435897436
Capinópolis	3002	2155	2578-05-01	-282145236508994
Capitão Andrade	3194	2816	3005	-118346900438322
Capitão Enéas	2256	1545	1900-05-01	-315159574468085
Capitólio	3630	2938	3284	-190633608815427
Caputira	808	1151	979.5	42450495049505
Caraí	3426	4512	3969	316987740805604
Caranaíba	1697	1599	1648	-577489687684148
Carandaí	3601	3638	3619-05-01	102749236323244
Carangola	2537	3246	2891-05-01	279463933780055
Caratinga	6310	8627	7468-05-01	367194928684628
Carbonita	1201	752	976.5	-373855120732723
Careaçu	2075	1976	2025-05-01	-47710843373494
Carlos Chagas	23435	21375	22405	-879027096223597
Carmésia	1463	1186	1324.5	-189336978810663
Carmo Da Cachoeira	4428	1120	2774	-74706413730804
Carmo Da Mata	3151	3581	3366	136464614408124
Carmo De Minas	2048	3883	2965-05-01	89599609375
Carmo Do Cajuru	5529	7070	6299-05-01	278712244528848
Carmo Do Paranaíba	19069	21465	20267	125648959043474
Carmo Do Rio Claro	7606	9911	8758-05-01	303050223507757
Carmópolis De Minas	5581	3837	4709	-312488801290091
Carneirinho	12050	6581	9315-05-01	-453858921161826
Carrancas	4473	4610	4541-05-01	306282137268053
Carvalhópolis	803	1075	939	338729763387298
Carvalhos	4446	5301	4873-05-01	192307692307692
Casa Grande	1774	2950	2362	662908680947012
Cascalho Rico	3128	2184	2656	-301790281329923
Cássia	6454	3315	4884-05-01	-486365044933375
Conceição Da Barra De Minas	3654	5187	4420-05-01	419540229885057
Cataguases	5542	4469	5005-05-01	-19361241429087
Catas Altas	163	307	235	883435582822086
Catas Altas Da Noruega	528	407	467.5	-229166666666667
Catuji	1121	1621	1371	446030330062444
Catuti	918	761	839.5	-171023965141612
Caxambu	1255	660	957.5	-47410358565737
Cedro Do Abaeté	817	781	799	-440636474908201
Central De Minas	3438	2298	2868	-331588132635253
Centralina	2214	1604	1909	-275519421860885
Chácara	1401	1387	1394	-999286224125625
Chalé	2315	2887	2601	247084233261339
Chapada Do Norte	1435	952	1193.5	-336585365853659
Chapada Gaúcha	917	1467	1192	599781897491821
Chiador	1855	1638	1746.5	-116981132075472
Cipotânea	1439	1449	1444	694927032661571
Claraval	1999	940	1469.5	-529764882441221
Claro Dos Poções	1585	1038	1311.5	-345110410094637
Cláudio	6033	6754	6393-05-01	119509365158296
Coimbra	1017	850	933.5	-164208456243854
Coluna	4699	4933	4816	497978293253884
Comendador Gomes	8170	5681	6925-05-01	-304651162790698
Comercinho	3162	1626	2394	-485768500948767
Conceição Da Aparecida	1975	2274	2124-05-01	151392405063291
Conceição Das Pedras	1125	935	1030	-168888888888889
Conceição Das Alagoas	3058	3640	3349	19032047089601
Conceição De Ipanema	4330	3928	4129	-928406466512702
Conceição Do Mato Dentro	5589	5167	5378	-755054571479692
Conceição Do Pará	2366	2861	2613-05-01	209213863060017
Conceição Do Rio Verde	2891	3023	2957	456589415427188
Conceição Dos Ouros	1422	1143	1282.5	-19620253164557
Cônego Marinho	958	278	618	-709812108559499
Confins	244	31	137.5	-872950819672131
Congonhal	3173	3515	3344	107784431137725
Congonhas	233	620	426.5	166094420600858
Congonhas Do Norte	1033	940	986.5	-900290416263311
Conquista	3287	2465	2876	-250076057195011
Conselheiro Lafaiete	2472	2477	2474-05-01	202265372168285
Conselheiro Pena	13486	11344	12415	-158831380691087
Consolação	1470	1294	1382	-119727891156463
Contagem	425	422	423.5	-705882352941177
Coqueiral	2304	2826	2565	2265625
Coração De Jesus	5744	3709	4726-05-01	-354282729805014
Cordisburgo	5000	4700	4850	-6
Cordislândia	2001	1317	1659	-341829085457271
Corinto	5625	4305	4965	-234666666666667
Coroaci	4356	4503	4429-05-01	337465564738292
Coromandel	26337	26331	26334	-227816379997722
Coronel Fabriciano	360	158	259	-561111111111111
Coronel Murta	1845	1816	1830.5	-157181571815718
Coronel Pacheco	1331	1748	1539.5	313298271975958
Coronel Xavier Chaves	1282	2685	1983-05-01	109438377535101
Córrego Danta	3490	2817	3153-05-01	-192836676217765
Córrego Do Bom Jesus	1118	843	980.5	-245974955277281
Córrego Fundo	1161	1119	1140	-361757105943152
Córrego Novo	1094	1422	1258	29981718464351
Couto De Magalhães De Minas	444	370	407	-166666666666667
Crisólita	5834	8179	7006-05-01	401954062392869
Cristais	3947	4044	3995-05-01	245756270585255
Cristália	236	519	377.5	119915254237288
Cristiano Otoni	1976	2447	2211-05-01	23836032388664
Cristina	3959	3655	3807	-76787067441273
Crucilândia	2442	1900	2171	-221949221949222
Cruzeiro Da Fortaleza	4300	7451	5875-05-01	732790697674419
Cruzília	4362	3218	3790	-262265016047685
Cuparaque	3414	2746	3080	-195664909197422
Curral De Dentro	844	913	878.5	817535545023697
Curvelo	11390	9354	10372	-178753292361721
Datas	369	425	397	151761517615176
Delfim Moreira	2957	2678	2817-05-01	-943523841731485
Delfinópolis	6840	5489	6164-05-01	-197514619883041
Delta	388	328	358	-154639175257732
Descoberto	2191	2028	2109-05-01	-743952533089913
Desterro De Entre Rios	4043	5667	4855	401681919366807
Desterro Do Melo	2043	2080	2061-05-01	181106216348507
Diamantina	1049	881	965	-160152526215443
Diogo De Vasconcelos	1096	1089	1092.5	-638686131386861
Dionísio	2390	2374	2382	-669456066945607
Divinésia	1243	1050	1146.5	-15526950925181
Divino	2166	2756	2461	272391505078486
Divino Das Laranjeiras	3184	1984	2584	-376884422110553
Divinolândia De Minas	1090	1168	1129	715596330275229
Divinópolis	6334	7555	6944-05-01	192769182191348
Divisa Alegre	125	69	97	-44.8
Divisa Nova	2460	2338	2399	-495934959349593
Divisópolis	838	1665	1251.5	986873508353222
Dom Bosco	3581	2857	3219	-202178162524435
Dom Cavati	742	681	711.5	-822102425876011
Dom Joaquim	1609	2213	1911	37538844002486
Dom Silvério	2944	1758	2351	-402853260869565
Dom Viçoso	1302	1585	1443.5	217357910906298
Dona Euzébia	608	349	478.5	-425986842105263
Dores De Campos	962	702	832	-27027027027027
Dores De Guanhães	2169	2756	2462-05-01	270631627478101
Dores Do Indaiá	9582	6447	8014-05-01	-327175954915467
Dores Do Turvo	3484	3160	3322	-929965556831228
Doresópolis	2080	1876	1978	-980769230769231
Douradoquara	3662	3650	3656	-327689787001638
Durandé	1057	985	1021	-681173131504257
Elói Mendes	5244	5369	5306-05-01	238367658276125
Engenheiro Caldas	2907	2327	2617	-199518403852769
Engenheiro Navarro	1131	603	867	-46684350132626
Entre Folhas	341	754	547.5	121114369501466
Entre Rios De Minas	5111	5632	5371-05-01	101936998630405
Ervália	1328	1569	1448.5	181475903614458
Esmeraldas	6046	4460	5253	-262322196493549
Espera Feliz	883	2043	1463	131370328425821
Espinosa	5548	3510	4529	-367339581831291
Espírito Santo Do Dourado	2877	2873	2875	-139033715676051
Estiva	3677	2425	3051	-340494968724504
Estrela Dalva	2360	1372	1866	-41864406779661
Estrela Do Indaiá	5907	4639	5273	-214660572202472
Estrela Do Sul	3262	3148	3205	-349478847332925
Eugenópolis	3872	3001	3436-05-01	-224948347107438
Ewbank Da Câmara	516	323	419.5	-374031007751938
Extrema	2582	1170	1876	-546862896979086
Fama	623	556	589.5	-107544141252006
Faria Lemos	1688	2196	1942	300947867298578
Felício Dos Santos	1180	1033	1106.5	-124576271186441
São Gonçalo Do Rio Preto	111	368	239.5	231531531531532
Felisburgo	2381	1747	2064	-26627467450651
Felixlândia	4436	3961	4198-05-01	-107078449053201
Fernandes Tourinho	1084	2259	1671.5	108394833948339
Ferros	5158	4293	4725-05-01	-167700659170221
Fervedouro	2297	2279	2288	-783630822812364
Florestal	1150	1509	1329.5	312173913043478
Formiga	10536	10458	10497	-740318906605923
Formoso	1013	1228	1120.5	212240868706811
Fortaleza De Minas	1735	1193	1464	-312391930835735
Fortuna De Minas	2399	1671	2035	-303459774906211
Francisco Badaró	1605	1564	1584.5	-255451713395639
Francisco Dumont	1454	1605	1529.5	103851444291609
Francisco Sá	10776	6474	8625	-399220489977728
Franciscópolis	4371	3901	4136	-10752688172043
Frei Gaspar	5289	3880	4584-05-01	-266401966345245
Frei Inocêncio	2878	2250	2564	-218207088255733
Frei Lagonegro	1954	2250	2102	151484135107472
Fronteira	1189	965	1077	-188393608074012
Fronteira Dos Vales	2522	3006	2764	191911181601903
Fruta De Leite	387	287	337	-258397932816537
Frutal	18570	14083	16326.5	-241626278944534
Funilândia	2138	1187	1662.5	-444808231992516
Galiléia	6210	4450	5330	-28341384863124
Gameleiras	1094	978	1036	-106032906764168
Glaucilândia	489	985	737	101431492842536
Goiabeira	1543	1404	1473.5	-900842514581983
Goianá	1241	763	1002	-385173247381144
Gonçalves	946	1409	1177.5	489429175475687
Gonzaga	1516	1923	1719.5	268469656992084
Gouveia	975	1566	1270.5	606153846153846
Governador Valadares	17397	14862	16129.5	-145714778410071
Grão Mogol	1530	1427	1478.5	-673202614379085
Grupiara	1157	1040	1098.5	-101123595505618
Guanhães	6111	8407	7259	375715922107675
Guapé	5804	6408	6106	104066161268091
Guaraciaba	1722	1799	1760.5	447154471544715
Guaraciama	1176	820	998	-302721088435374
Guaranésia	994	1361	1177.5	369215291750503
Guarani	3582	3330	3456	-703517587939699
Guarará	1377	987	1182	-28322440087146
Guarda-Mor	12816	11113	11964.5	-132880774032459
Guaxupé	962	761	861.5	-208939708939709
Guidoval	1857	780	1318.5	-579967689822294
Guimarânia	5277	6989	6133	32442675762744
Guiricema	4952	3460	4206	-301292407108239
Gurinhatã	15892	13564	14728	-146488799395922
Heliodora	965	1145	1055	186528497409326
Iapu	3927	3144	3535-05-01	-19938884644767
Ibertioga	4198	4806	4502	144830871843735
Ibiá	9912	11884	10898	198950766747377
Ibiaí	130	655	392.5	403846153846154
Ibiracatu	388	354	371	-876288659793815
Ibiraci	2225	1825	2025	-179775280898876
Ibirité	95	181	138	905263157894737
Ibitiúra De Minas	910	955	932.5	494505494505495
Ibituruna	2480	2123	2301-05-01	-143951612903226
Icaraí De Minas	4760	4577	4668-05-01	-384453781512605
Igarapé	798	613	705.5	-231829573934837
Igaratinga	3292	3728	3510	132442284325638
Iguatama	6313	4529	5421	-28259147790274
Ijaci	1548	1431	1489.5	-755813953488372
Ilicínea	2616	3263	2939-05-01	247324159021407
Imbé De Minas	869	1364	1116.5	569620253164557
Inconfidentes	1755	1268	1511.5	-277492877492877
Indaiabira	807	581	694	-280049566294919
Indianópolis	2738	1554	2146	-432432432432432
Ingaí	3457	4382	3919-05-01	267573040208273
Inhapim	5565	8601	7083	5455525606469
Inhaúma	3788	3575	3681-05-01	-562302006335797
Inimutaba	2042	1562	1802	-235063663075416
Ipaba	684	530	607	-225146198830409
Ipanema	6215	6739	6477	843121480289622
Ipatinga	576	384	480	-333333333333333
Ipiaçu	1487	1263	1375	-150638870208473
Ipuiúna	3523	3075	3299	-127164348566563
Iraí De Minas	4370	4653	4511-05-01	647597254004577
Itabira	5489	4477	4983	-18436873747495
Itabirinha	3289	2676	2982-05-01	-186378838552752
Itabirito	1352	838	1095	-380177514792899
Itacambira	757	461	609	-391017173051519
Itacarambi	703	443	573	-369843527738265
Itaguara	5986	4701	5343-05-01	-21466755763448
Itaipé	1407	1737	1572	23454157782516
Itajubá	4500	2468	3484	-451555555555556
Itamarandiba	5754	7815	6784-05-01	358185610010428
Itamarati De Minas	1161	1518	1339.5	30749354005168
Itambacuri	10191	8969	9580	-11990972426651
Itambé Do Mato Dentro	1960	1875	1917-05-01	-433673469387755
Itamogi	1509	906	1207.5	-399602385685885
Itamonte	4407	4747	4577	771499886544134
Itanhandu	2344	2524	2434	767918088737201
Itanhomi	4836	6487	5661-05-01	341397849462366
Itaobim	1890	1633	1761.5	-135978835978836
Itapagipe	29133	16901	23017	-419867504204854
Itapecerica	9050	10288	9669	136795580110497
Itapeva	2059	1009	1534	-509956289460903
Itatiaiuçu	1059	1118	1088.5	557129367327668
Itaú De Minas	1215	1116	1165.5	-814814814814815
Itaúna	5650	5128	5389	-923893805309734
Itaverava	1345	1306	1325.5	-28996282527881
Itinga	3773	3036	3404-05-01	-19533527696793
Itueta	5219	2934	4076-05-01	-437823337804177
Ituiutaba	18095	16631	17363	-809063277148384
Itumirim	3845	3905	3875	156046814044213
Iturama	7522	4910	6216	-347248072321191
Itutinga	4227	5015	4621	186420629287911
Jaboticatubas	2398	2151	2274-05-01	-103002502085071
Jacinto	6264	3340	4802	-466794380587484
Jacuí	2922	3223	3072-05-01	103011635865845
Jacutinga	1450	1614	1532	113103448275862
Jaguaraçu	1322	602	962	-544629349470499
Jaíba	3440	2202	2821	-359883720930233
Jampruca	4116	4546	4331	1044703595724
Janaúba	7375	4314	5844-05-01	-415050847457627
Januária	5389	2844	4116-05-01	-472258303952496
Japaraíba	2157	1862	2009-05-01	-136764024107557
Japonvar	1017	1154	1085.5	134709931170108
Jeceaba	1812	1451	1631.5	-199227373068433
Jenipapo De Minas	737	551	644	-252374491180461
Jequeri	3791	3136	3463-05-01	-172777631231865
Jequitaí	1376	1116	1246	-188953488372093
Jequitibá	3695	2009	2852	-456292286874154
Jequitinhonha	3654	2712	3183	-257799671592775
Jesuânia	1862	2715	2288-05-01	458109559613319
Joaíma	6540	5006	5773	-234556574923547
Joanésia	1947	2020	1983-05-01	374935798664612
João Monlevade	361	243	302	-326869806094183
João Pinheiro	23032	25213	24122.5	946943383119139
Joaquim Felício	1121	1315	1218	173059768064228
Jordânia	8016	5381	6698-05-01	-328717564870259
José Gonçalves De Minas	317	413	365	302839116719243
José Raydan	2776	2417	2596-05-01	-129322766570605
Josenópolis	530	289	409.5	-454716981132075
Nova União	851	1491	1171	752056404230317
Juatuba	753	426	589.5	-434262948207171
Juiz De Fora	11449	8207	9828	-283168835706175
Juramento	1381	1163	1272	-157856625633599
Juruaia	2096	1848	1972	-118320610687023
Juvenília	915	644	779.5	-296174863387978
Ladainha	3140	4165	3652-05-01	326433121019108
Lagamar	12421	11463	11942	-771274454552774
Lagoa Da Prata	6162	5239	5700-05-01	-149789029535865
Lagoa Dos Patos	506	1110	808	119367588932806
Lagoa Dourada	4833	4946	4889-05-01	233809228222636
Lagoa Formosa	15801	23704	19752.5	500158217834314
Lagoa Grande	8984	9439	9211-05-01	506455921638468
Lagoa Santa	425	246	335.5	-421176470588235
Lajinha	2081	2302	2191-05-01	106198942815954
Lambari	1158	705	931.5	-39119170984456
Lamim	654	1052	853	608562691131498
Laranjal	1890	3338	2614	766137566137566
Lassance	1292	1152	1222	-108359133126935
Lavras	7366	6076	6721	-175128970947597
Leandro Ferreira	3917	3641	3779	-704620883329078
Leme Do Prado	359	305	332	-15041782729805
Leopoldina	13578	11525	12551.5	-151200471350714
Liberdade	3320	5951	4635-05-01	792469879518072
Lima Duarte	7986	7163	7574-05-01	-103055346857
Limeira Do Oeste	8169	4305	6237	-473007712082262
Lontra	841	596	718.5	-291319857312723
Luisburgo	135	156	145.5	155555555555556
Luislândia	1404	1274	1339	-925925925925926
Luminárias	3438	3560	3499	354857475276323
Luz	15129	13869	14499	-83283759666865
Machacalis	3645	3528	3586-05-01	-320987654320988
Machado	4208	3247	3727-05-01	-228374524714829
Madre De Deus De Minas	3655	3998	3826-05-01	93844049247606
Malacacheta	7034	5868	6451	-165766278077907
Mamonas	2333	1334	1833.5	-428204029147021
Manga	2320	2103	2211-05-01	-935344827586207
Manhuaçu	1598	1356	1477	-151439299123905
Manhumirim	539	341	440	-36734693877551
Mantena	8483	6532	7507-05-01	-229989390545797
Maravilhas	3915	3510	3712-05-01	-103448275862069
Mar De Espanha	3338	2884	3111	-13600958657879
Maria Da Fé	1991	2319	2155	164741336012054
Mariana	1751	3325	2538	898914905768133
Marilac	2055	1745	1900	-150851581508516
Mário Campos	45	11	28	-755555555555556
Maripá De Minas	1375	921	1148	-330181818181818
Marliéria	612	1492	1052	143790849673203
Marmelópolis	1432	980	1206	-315642458100559
Martinho Campos	8681	12650	10665.5	457205391083977
Martins Soares	150	360	255	140
Mata Verde	701	1082	891.5	543509272467903
Materlândia	2419	4338	3378-05-01	79330301777594
Mateus Leme	2309	2773	2541	200952793417064
Matias Barbosa	1146	750	948	-345549738219895
Matias Cardoso	1090	881	985.5	-191743119266055
Matipó	2154	2150	2152	-185701021355617
Mato Verde	3359	2425	2892	-278058946114915
Matozinhos	1265	1148	1206.5	-924901185770751
Matutina	3267	4278	3772-05-01	309458218549128
Medeiros	8528	10553	9540-05-01	237453095684803
Medina	2428	3927	3177-05-01	617380560131796
Mendes Pimentel	4487	3306	3896-05-01	-263204813906842
Mercês	4388	3487	3937-05-01	-205332725615315
Mesquita	1835	1598	1716.5	-129155313351499
Minas Novas	2550	1822	2186	-285490196078431
Minduri	1845	1237	1541	-329539295392954
Mirabela	1680	752	1216	-552380952380952
Miradouro	3185	4356	3770-05-01	367660910518053
Miraí	4670	2717	3693-05-01	-418201284796574
Miravânia	608	148	378	-756578947368421
Moeda	1106	809	957.5	-268535262206148
Moema	5293	5042	5167-05-01	-474211222369167
Monjolos	2372	1382	1877	-417369308600337
Monsenhor Paulo	2561	1957	2259	-23584537290121
Montalvânia	1288	553	920.5	-570652173913044
Monte Alegre De Minas	15145	14499	14822	-426543413667877
Monte Azul	6062	4018	5040	-337182448036951
Monte Belo	4800	3180	3990	-33.75
Monte Carmelo	9513	8023	8768	-156627772521812
Monte Formoso	881	1045	963	186152099886493
Monte Santo De Minas	3031	2368	2699-05-01	-21873968987133
Montes Claros	11632	7514	9573	-354023383768913
Monte Sião	2221	2091	2156	-585321927059883
Montezuma	1107	342	724.5	-691056910569106
Morada Nova De Minas	5335	3151	4243	-409372071227741
Morro Da Garça	3255	1847	2551	-432565284178187
Morro Do Pilar	1165	1660	1412.5	424892703862661
Munhoz	2047	1850	1948-05-01	-96238397655105
Muriaé	15399	10949	13174	-288979803883369
Mutum	15973	17118	16545.5	716834658486195
Muzambinho	3956	2673	3314-05-01	-324317492416582
Nacip Raydan	2199	1790	1994-05-01	-185993633469759
Nanuque	12826	7775	10300.5	-39380944955559
Naque	829	1019	924	2291917973462
Natalândia	2502	1534	2018	-386890487609912
Natércia	2795	2589	2692	-737030411449016
Nazareno	4891	6554	5722-05-01	340012267429973
Nepomuceno	2631	2396	2513-05-01	-893196503230711
Ninheira	781	522	651.5	-331626120358515
Nova Belém	551	1097	824	990925589836661
Nova Era	1203	1076	1139.5	-105569409808811
Nova Lima	27	25	26	-740740740740741
Nova Módica	4293	4470	4381-05-01	412299091544375
Nova Ponte	4761	4466	4613-05-01	-6196177273682
Nova Porteirinha	1007	240	623.5	-761668321747766
Nova Resende	1118	1203	1160.5	760286225402504
Nova Serrana	2626	1884	2255	-282559025133283
Novo Cruzeiro	4559	5199	4879	140381662645317
Novo Oriente De Minas	3283	3060	3171-05-01	-679256777337801
Novorizonte	254	224	239	-118110236220472
Olaria	1909	1988	1948-05-01	413829229963332
Olhos-D'água	1851	1474	1662.5	-203673689897353
Olímpio Noronha	501	266	383.5	-469061876247505
Oliveira	7695	6144	6919-05-01	-201559454191033
Oliveira Fortes	1585	1428	1506.5	-990536277602524
Onça De Pitangui	3460	2321	2890-05-01	-329190751445087
Oratórios	1288	926	1107	-281055900621118
Orizânia	206	527	366.5	155825242718447
Ouro Branco	817	540	678.5	-339045287637699
Ouro Fino	3435	4309	3872	254439592430859
Ouro Preto	1940	1391	1665.5	-282989690721649
Ouro Verde De Minas	2169	1858	2013-05-01	-143384047948363
Padre Carvalho	269	62	165.5	-769516728624535
Padre Paraíso	1184	1427	1305.5	205236486486486
Paineiras	5060	4696	4878	-719367588932806
Pains	5373	5240	5306-05-01	-247533966126931
Pai Pedro	2625	1886	2255-05-01	-28152380952381
Paiva	1177	1088	1132.5	-756159728122345
Palma	5246	5804	5525	106366755623332
Palmópolis	3040	2998	3019	-138157894736842
Papagaios	4645	3468	4056-05-01	-253390742734123
Paracatu	22154	24967	23560.5	126974812674912
Pará De Minas	8101	7282	7691-05-01	-10109862979879
Paraguaçu	3153	4138	3645-05-01	312400888043134
Paraisópolis	3669	4070	3869-05-01	109294085581902
Paraopeba	3945	3971	3958	659062103929024
Passabém	857	907	882	58343057176196
Passa Quatro	3223	3123	3173	-310269934843314
Passa Tempo	3859	4132	3995-05-01	707437159885981
Passa Vinte	2247	2671	2459	188696039163329
Passos	20363	16188	18275.5	-205028728576339
Patis	596	307	451.5	-48489932885906
Patos De Minas	35585	44227	39906	242855135590839
Patrocínio	25753	29034	27393.5	127402632702986
Patrocínio Do Muriaé	2146	1242	1694	-421248835041938
Paula Cândido	2249	2272	2260-05-01	10226767452201
Paulistas	2827	2903	2865	268836222143615
Pavão	7507	6793	7150	-951112295191155
Peçanha	7002	6980	6991	-314195944015995
Pedra Azul	2671	1943	2307	-272557094721078
Pedra Bonita	650	444	547	-316923076923077
Pedra Do Anta	1324	1500	1412	132930513595166
Pedra Do Indaiá	4105	5110	4607-05-01	244823386114495
Pedra Dourada	423	410	416.5	-307328605200946
Pedralva	1592	1748	1670	979899497487437
Pedras De Maria Da Cruz	2072	2606	2339	257722007722008
Pedrinópolis	2020	1493	1756.5	-260891089108911
Pedro Leopoldo	2098	1791	1944-05-01	-146329837940896
Pedro Teixeira	1350	1416	1383	488888888888889
Pequeri	765	785	775	261437908496732
Pequi	4999	5096	5047-05-01	194038807761552
Perdigão	3557	3203	3380	-99522069159404
Perdizes	20260	19809	20034.5	-222606120434353
Perdões	3563	3093	3328	-131911310693236
Periquito	955	1058	1006.5	107853403141361
Pescador	2704	1918	2311	-290680473372781
Piau	1900	2003	1951-05-01	542105263157895
Piedade De Caratinga	307	374	340.5	218241042345277
Piedade De Ponte Nova	1216	886	1051	-271381578947368
Piedade Do Rio Grande	2644	3408	3026	288956127080182
Piedade Dos Gerais	3336	2959	3147-05-01	-113009592326139
Pimenta	5247	4164	4705-05-01	-206403659233848
Pingo-D'água	402	318	360	-208955223880597
Pintópolis	1476	1013	1244.5	-313685636856369
Piracema	4545	5340	4942-05-01	174917491749175
Pirajuba	690	828	759	20
Piranga	2732	4002	3367	464860907759883
Piranguçu	1892	919	1405.5	-514270613107822
Piranguinho	1583	1581	1582	-126342387871131
Pirapetinga	3645	2163	2904	-406584362139918
Pirapora	729	395	562	-458161865569273
Piraúba	1595	1406	1500.5	-118495297805643
Pitangui	5570	5434	5502	-244165170556553
Piumhi	8564	7175	7869-05-01	-162190565156469
Planura	388	361	374.5	-695876288659794
Poço Fundo	4662	6041	5351-05-01	295795795795796
Poços De Caldas	2625	2034	2329-05-01	-225142857142857
Pocrane	7881	7127	7504	-95673137926659
Pompéu	21686	25235	23460.5	163653970303422
Ponte Nova	4301	2820	3560-05-01	-344338525924204
Ponto Chique	237	303	270	278481012658228
Ponto Dos Volantes	2422	2077	2249-05-01	-142444260941371
Porteirinha	9561	7881	8721	-1757138374647
Porto Firme	1713	1981	1847	156450671336836
Poté	4351	4746	4548-05-01	907837278786486
Pouso Alegre	6761	5116	5938-05-01	-243307203076468
Pouso Alto	5194	5921	5557-05-01	13996919522526
Prados	1718	2592	2155	508731082654249
Prata	30917	28638	29777.5	-737134909596662
Pratápolis	3822	2998	3410	-215593929879644
Pratinha	7765	7303	7534	-594977462974887
Presidente Bernardes	1165	2079	1622	784549356223176
Presidente Juscelino	3302	2733	3017-05-01	-172319806178074
Presidente Kubitschek	213	176	194.5	-173708920187793
Presidente Olegário	14382	16994	15688	181615908774857
Alto Jequitibá	315	303	309	-380952380952381
Prudente De Morais	1125	544	834.5	-516444444444444
Quartel Geral	3603	2658	3130-05-01	-262281432139883
Queluzito	1695	4065	2880	139823008849558
Raul Soares	7142	7066	7104	-106412769532344
Recreio	4420	3118	3769	-294570135746606
Reduto	557	388	472.5	-303411131059246
Resende Costa	4850	4798	4824	-107216494845361
Resplendor	11216	7391	9303-05-01	-341030670470756
Ressaquinha	2014	1810	1912	-1012909632572
Riachinho	3510	2788	3149	-205698005698006
Riacho Dos Machados	3293	1094	2193-05-01	-667780139690252
Ribeirão Das Neves	587	400	493.5	-318568994889267
Ribeirão Vermelho	647	411	529	-364760432766615
Rio Acima	22	153	87.5	595454545454545
Rio Casca	4830	2796	3813	-42111801242236
Rio Doce	1356	784	1070	-421828908554572
Rio Do Prado	1085	999	1042	-792626728110599
Rio Espera	2289	2878	2583-05-01	257317605941459
Rio Manso	2721	2570	2645-05-01	-554943035648659
Rio Novo	2460	1747	2103-05-01	-289837398373984
Rio Paranaíba	12914	16235	14574.5	257162769087812
Rio Pardo De Minas	1582	1570	1576	-758533501896334
Rio Piracicaba	2676	1828	2252	-316890881913303
Rio Pomba	3834	3286	3560	-142931664058425
Rio Preto	3409	2578	2993-05-01	-243766500440012
Rio Vermelho	6399	8409	7404	314111579934365
Ritápolis	3332	3126	3229	-618247298919568
Rochedo De Minas	1103	878	990.5	-203989120580236
Rodeiro	595	335	465	-436974789915966
Romaria	885	1244	1064.5	405649717514124
Rosário Da Limeira	997	939	968	-581745235707121
Rubelita	2217	1283	1750	-421290031574199
Rubim	3843	2037	2940	-469945355191257
Sabará	329	449	389	364741641337386
Sabinópolis	6559	7595	7077	15795090715048
Sacramento	15729	14249	14989	-940937122512556
Salinas	5293	3458	4375-05-01	-346684300018893
Salto Da Divisa	2206	770	1488	-650951949229374
Santa Bárbara	662	714	688	785498489425982
Santa Bárbara Do Leste	197	223	210	131979695431472
Santa Bárbara Do Monte Verde	2980	2819	2899-05-01	-540268456375839
Santa Bárbara Do Tugúrio	2235	3389	2812	516331096196868
Santa Cruz De Salinas	67	495	281	638805970149254
Santa Cruz Do Escalvado	3113	1553	2333	-501124317378734
Santa Efigênia De Minas	1144	1123	1133.5	-183566433566434
Santa Fé De Minas	785	1121	953	428025477707006
Santa Helena De Minas	3522	3593	3557-05-01	201590005678592
Santa Juliana	5564	5728	5646	294751976994968
Santa Luzia	819	1025	922	251526251526252
Santa Margarida	1148	1441	1294.5	255226480836237
Santa Maria De Itabira	1819	2472	2145-05-01	358988455195162
Santa Maria Do Salto	655	855	755	305343511450382
Santa Maria Do Suaçuí	6395	5722	6058-05-01	-105238467552776
Santana Da Vargem	560	561	560.5	178571428571429
Santana De Cataguases	2412	1636	2024	-321724709784411
Santana De Pirapama	6129	5269	5699	-140316527981726
Santana Do Deserto	733	567	650	-226466575716235
Santana Do Garambéu	1447	1354	1400.5	-642709053213545
Santana Do Jacaré	370	265	317.5	-283783783783784
Santana Do Manhuaçu	3087	3297	3192	680272108843537
Santana Do Paraíso	655	1254	954.5	914503816793893
Santana Do Riacho	635	688	661.5	834645669291339
Santana Dos Montes	1754	1730	1742	-136830102622577
Santa Rita De Caldas	9742	8881	9311-05-01	-883802094025867
Santa Rita De Jacutinga	5212	5066	5139	-280122793553338
Santa Rita De Minas	410	249	329.5	-392682926829268
Santa Rita De Ibitipoca	3571	4401	3986	232427891346962
Santa Rita Do Itueto	2884	2606	2745	-963938973647712
Santa Rita Do Sapucaí	3292	4131	3711-05-01	254860267314702
Santa Rosa Da Serra	1364	548	956	-598240469208211
Santa Vitória	17892	12956	15424	-275877487145093
Santo Antônio Do Amparo	2133	1350	1741.5	-367088607594937
Santo Antônio Do Aventureiro	2966	2191	2578-05-01	-261294672960216
Santo Antônio Do Grama	1568	996	1282	-364795918367347
Santo Antônio Do Itambé	2306	1839	2072-05-01	-202515177797051
Santo Antônio Do Jacinto	3777	4543	4160	202806460153561
Santo Antônio Do Monte	17767	17180	17473.5	-330387797602296
Santo Antônio Do Retiro	249	561	405	125301204819277
Santo Antônio Do Rio Abaixo	1273	1502	1387.5	179890023566379
Santo Hipólito	2997	2051	2524	-315648982315649
Santos Dumont	6393	7009	6701	963553887063976
São Bento Abade	690	411	550.5	-404347826086956
São Brás Do Suaçuí	776	377	576.5	-514175257731959
São Domingos Das Dores	139	100	119.5	-280575539568345
São Domingos Do Prata	5247	4153	4700	-208500095292548
São Félix De Minas	2527	2041	2284	-192322912544519
São Francisco	15699	11878	13788.5	-243391298808841
São Francisco De Paula	2114	2228	2171	53926206244087
São Francisco De Sales	5351	3399	4375	-364791627733134
São Francisco Do Glória	1384	1813	1598.5	309971098265896
São Geraldo	2230	1303	1766.5	-415695067264574
São Geraldo Da Piedade	2289	2361	2325	314547837483617
São Geraldo Do Baixio	3346	3098	3222	-741183502689779
São Gonçalo Do Abaeté	2321	1684	2002-05-01	-274450667815597
São Gonçalo Do Pará	3420	2829	3124-05-01	-17280701754386
São Gonçalo Do Rio Abaixo	2084	1286	1685	-382917466410749
São Gonçalo Do Sapucaí	5988	5773	5880-05-01	-359051436205745
São Gotardo	8870	10182	9526	147914317925592
São João Batista Do Glória	6509	6604	6556-05-01	145951759102781
São João Da Lagoa	2361	1353	1857	-426937738246506
São João Da Mata	1686	1612	1649	-438908659549229
São João Da Ponte	5104	2098	3601	-588949843260188
São João Das Missões	375	385	380	266666666666667
São João Del Rei	11434	13622	12528	191359104425398
São João Do Manhuaçu	467	457	462	-214132762312634
São João Do Manteninha	1978	1120	1549	-433771486349848
São João Do Oriente	1841	3291	2566	787615426398696
São João Do Pacuí	1183	1067	1125	-980557903634827
São João Do Paraíso	1738	984	1361	-433831990794016
São João Evangelista	6790	7090	6940	441826215022091
São João Nepomuceno	4630	4407	4518-05-01	-481641468682505
São Joaquim De Bicas	399	201	300	-496240601503759
São José Da Barra	2462	3032	2747	231519090170593
São José Da Lapa	226	305	265.5	349557522123894
São José Da Safira	1129	931	1030	-175376439326838
São José Da Varginha	4497	2994	3745-05-01	-33422281521014
São José Do Alegre	936	921	928.5	-16025641025641
São José Do Divino	4927	2176	3551-05-01	-558351938299168
São José Do Goiabal	1875	4372	3123-05-01	133173333333333
São José Do Jacuri	4306	4246	4276	-13934045517882
São José Do Mantimento	735	885	810	204081632653061
São Lourenço	299	516	407.5	725752508361204
São Miguel Do Anta	1338	1258	1298	-597907324364723
São Pedro Da União	2795	2262	2528-05-01	-190697674418605
São Pedro Dos Ferros	2666	2055	2360-05-01	-229182295573893
São Pedro Do Suaçuí	4084	3108	3596	-23898139079334
São Romão	802	1716	1259	113965087281796
São Roque De Minas	15778	15807	15792.5	1838002281658
São Sebastião Da Bela Vista	2710	1710	2210	-3690036900369
São Sebastião Da Vargem Alegre	1143	939	1041	-178477690288714
São Sebastião Do Anta	507	389	448	-232741617357002
São Sebastião Do Maranhão	6764	5954	6359	-119751626256653
São Sebastião Do Oeste	5021	4260	4640-05-01	-151563433578968
São Sebastião Do Paraíso	6427	4751	5589	-26077485607593
São Sebastião Do Rio Preto	1518	1507	1512.5	-72463768115942
São Sebastião Do Rio Verde	1680	1552	1616	-761904761904762
São Tiago	7183	8692	7937-05-01	210079354030349
São Tomás De Aquino	1964	1442	1703	-265784114052953
São Thomé Das Letras	2515	2088	2301-05-01	-169781312127237
São Vicente De Minas	3742	3288	3515	-121325494388028
Sapucaí-Mirim	855	772	813.5	-970760233918129
Sardoá	1102	1080	1091	-199637023593466
Sarzedo	NA	78	NA	NA
Setubinha	1106	1218	1162	10126582278481
Sem-Peixe	3238	2003	2620-05-01	-381408276714021
Senador Amaral	1214	1012	1113	-166392092257002
Senador Cortes	1407	1006	1206.5	-28500355366027
Senador Firmino	1956	1589	1772.5	-187627811860941
Senador José Bento	1465	1315	1390	-102389078498294
Senador Modestino Gonçalves	1268	1578	1423	244479495268139
Senhora De Oliveira	1175	1164	1169.5	-936170212765957
Senhora Do Porto	2083	2753	2418	321651464234277
Senhora Dos Remédios	4274	4637	4455-05-01	84932147870847
Sericita	850	396	623	-534117647058824
Seritinga	1570	1368	1469	-128662420382166
Serra Azul De Minas	1658	1688	1673	180940892641737
Serra Da Saudade	1644	828	1236	-496350364963504
Serra Dos Aimorés	1765	792	1278.5	-551274787535411
Serra Do Salitre	10000	13006	11503	2024-06-30
Serrania	2300	1213	1756.5	-472608695652174
Serranópolis De Minas	1895	1478	1686.5	-220052770448549
Serranos	2122	1742	1932	-179076343072573
Serro	6730	7795	7262-05-01	158246656760773
Sete Lagoas	4049	2984	3516-05-01	-263027908125463
Silveirânia	2018	1909	1963-05-01	-54013875123885
Silvianópolis	5019	4187	4603	-165770073719865
Simão Pereira	737	706	721.5	-420624151967436
Simonésia	1729	1436	1582.5	-169462116830538
Sobrália	3728	3101	3414-05-01	-16818669527897
Soledade De Minas	2713	2228	2470-05-01	-178768890527092
Tabuleiro	2991	2081	2536	-304246071547977
Taiobeiras	2554	1950	2252	-236491777603759
Taparuba	2497	2354	2425-05-01	-572687224669604
Tapira	10357	9849	10103	-490489523993434
Tapiraí	2366	2541	2453-05-01	739644970414201
Taquaraçu De Minas	2114	1506	1810	-287606433301798
Tarumirim	7451	8766	8108-05-01	176486377667427
Teixeiras	1088	1095	1091.5	643382352941177
Teófilo Otoni	24838	18846	21842	-241243256300829
Timóteo	189	204	196.5	793650793650794
Tiradentes	863	921	892	6720741599073
Tiros	10198	14430	12314	414983330064719
Tocantins	2914	2103	2508-05-01	-27831159917639
Tocos Do Moji	2512	1948	2230	-224522292993631
Toledo	1588	1110	1349	-301007556675063
Tombos	3286	3155	3220-05-01	-398660986001217
Três Corações	6983	7890	7436-05-01	129886868108263
Três Marias	1972	939	1455.5	-523833671399594
Três Pontas	1683	1501	1592	-108140225787285
Tumiritinga	4673	4954	4813-05-01	601326770811042
Tupaciguara	8384	5215	6799-05-01	-377981870229008
Turmalina	1193	822	1007.5	-310980720871752
Turvolândia	2649	3439	3044	298225745564364
Ubá	4001	3099	3550	-225443639090227
Ubaí	2492	2592	2542	401284109149278
Ubaporanga	900	862	881	-422222222222222
Uberaba	13509	13890	13699.5	282034199422607
Uberlândia	17053	17208	17130.5	908930979886237
Umburatiba	2679	3104	2891-05-01	158641284061217
Unaí	31821	27484	29652.5	-136293642563087
União De Minas	8335	7293	7814	-1250149970006
Uruana De Minas	1663	1002	1332.5	-397474443776308
Urucânia	1282	511	896.5	-601404056162246
Urucuia	1884	4608	3246	144585987261146
Vargem Alegre	1086	931	1008.5	-142725598526703
Vargem Bonita	2360	1612	1986	-316949152542373
Vargem Grande Do Rio Pardo	591	306	448.5	-482233502538071
Varginha	1902	1908	1905	315457413249211
Varjão De Minas	3299	2899	3099	-121248863291907
Várzea Da Palma	2736	2432	2584	-111111111111111
Varzelândia	2269	1049	1659	-537681798148964
Vazante	13526	14585	14055.5	78293656661245
Verdelândia	3346	2186	2766	-346682606096832
Veredinha	1035	605	820	-415458937198068
Veríssimo	5734	2947	4340-05-01	-486048133937914
Vermelho Novo	616	881	748.5	430194805194805
Vespasiano	295	246	270.5	-166101694915254
Viçosa	1784	2007	1895.5	2024-05-12
Vieiras	2268	2004	2136	-116402116402116
Mathias Lobato	1452	1054	1253	-274104683195592
Virgem Da Lapa	1806	1520	1663	-158361018826135
Virgínia	4722	4593	4657-05-01	-273189326556544
Virginópolis	2992	4498	3745	503342245989305
Virgolândia	2884	2836	2860	-166435506241331
Visconde Do Rio Branco	2201	1872	2036-05-01	-149477510222626
Volta Grande	3678	2030	2854	-448069603045133
Wenceslau Braz	1122	2002	1562	784313725490196
Raposos	NA	10	NA	NA
Santa Cruz De Minas	NA	NA	NA	NA

## Sheet: milk
location	milk_produced_kL_1995-96	milk_produced_kL_2006	milk_produced_kL_2017	milk_produced_kL_mean	variation_2006_to_1995	variation_2017_to_1995	variation_2017_to_2006
Cabeceira Grande	NA	7443	16713	NA	NA	NA	124.547
Dom Bosco	NA	4695	6010	NA	NA	NA	28.0085
Natalândia	NA	3579	4340	NA	NA	NA	21.2629
Uruana De Minas	NA	2926	2154	NA	NA	NA	-26.3841
Brasilândia De Minas	NA	3564	5494	NA	NA	NA	54.1526
Varjão De Minas	NA	5299	8148	NA	NA	NA	53.7649
Bonito De Minas	NA	604	391	NA	NA	NA	-35.2649
Chapada Gaúcha	NA	662	3732	NA	NA	NA	463.746
Cônego Marinho	NA	486	545	NA	NA	NA	12.1399
Juvenília	NA	802	1133	NA	NA	NA	41.2718
Miravânia	NA	285	206	NA	NA	NA	-27.7193
Pintópolis	NA	1041	1375	NA	NA	NA	32.0845
São João Das Missões	NA	356	666	NA	NA	NA	87.0787
Catuti	NA	898	1835	NA	NA	NA	104.343
Gameleiras	NA	618	1202	NA	NA	NA	94.4984
Nova Porteirinha	NA	1744	470	NA	NA	NA	-73.0505
Pai Pedro	NA	2680	3373	NA	NA	NA	25.8582
Serranópolis De Minas	NA	2075	3010	NA	NA	NA	45.0602
Berizal	NA	544	592	NA	NA	NA	8.82353
Curral De Dentro	NA	920	1123	NA	NA	NA	22.0652
Divisa Alegre	NA	99	80	NA	NA	NA	-19.1919
Fruta De Leite	NA	257	275	NA	NA	NA	7.00389
Indaiabira	NA	581	734	NA	NA	NA	26.3339
Ninheira	NA	533	652	NA	NA	NA	22.3265
Novorizonte	NA	158	279	NA	NA	NA	76.5823
Santa Cruz De Salinas	NA	116	611	NA	NA	NA	426.724
Santo Antônio Do Retiro	NA	140	637	NA	NA	NA	355
Vargem Grande Do Rio Pardo	NA	438	274	NA	NA	NA	-37.4429
Campo Azul	NA	456	419	NA	NA	NA	-8.11404
Glaucilândia	NA	651	1666	NA	NA	NA	155.914
Ibiracatu	NA	217	350	NA	NA	NA	61.2903
Japonvar	NA	863	1337	NA	NA	NA	54.9247
Luislândia	NA	1035	1761	NA	NA	NA	70.1449
Patis	NA	324	537	NA	NA	NA	65.7407
Ponto Chique	NA	151	526	NA	NA	NA	248.344
São João Da Lagoa	NA	2065	3506	NA	NA	NA	69.7821
São João Do Pacuí	NA	995	1608	NA	NA	NA	61.608
Verdelândia	NA	4358	4537	NA	NA	NA	4.10739
Josenópolis	NA	271	462	NA	NA	NA	70.4797
Padre Carvalho	NA	191	83	NA	NA	NA	-56.5445
Guaraciama	NA	1107	1001	NA	NA	NA	-9.57543
Olhos-D'água	NA	1754	2267	NA	NA	NA	29.2474
Angelândia	NA	576	1361	NA	NA	NA	136.285
Aricanduva	NA	843	2986	NA	NA	NA	254.211
Jenipapo De Minas	NA	423	634	NA	NA	NA	49.8818
José Gonçalves De Minas	NA	188	460	NA	NA	NA	144.681
Leme Do Prado	NA	267	534	NA	NA	NA	100
Veredinha	NA	680	813	NA	NA	NA	19.5588
Ponto Dos Volantes	NA	1702	3109	NA	NA	NA	82.6675
Monte Formoso	NA	856	1747	NA	NA	NA	104.089
Franciscópolis	NA	6044	7352	NA	NA	NA	21.6413
Novo Oriente De Minas	NA	3567	6486	NA	NA	NA	81.8335
Setubinha	NA	1033	2255	NA	NA	NA	118.296
Crisólita	NA	6279	16357	NA	NA	NA	160.503
Santa Helena De Minas	NA	4051	5127	NA	NA	NA	26.5613
União De Minas	NA	10806	13881	NA	NA	NA	28.4564
Delta	NA	637	1329	NA	NA	NA	108.634
Confins	NA	341	124	NA	NA	NA	-63.6364
Mário Campos	NA	60	14	NA	NA	NA	-76.6667
Raposos	NA	NA	16	NA	NA	NA	NA
São Joaquim De Bicas	NA	595	374	NA	NA	NA	-37.1429
Sarzedo	NA	NA	222	NA	NA	NA	NA
Catas Altas	NA	128	845	NA	NA	NA	560.156
Cantagalo	NA	3292	6141	NA	NA	NA	86.5431
Frei Lagonegro	NA	2787	5400	NA	NA	NA	93.7567
José Raydan	NA	3401	5715	NA	NA	NA	68.0388
São Geraldo Do Baixio	NA	4502	5535	NA	NA	NA	22.9454
Nova Belém	NA	593	1548	NA	NA	NA	161.046
São Félix De Minas	NA	3021	4120	NA	NA	NA	36.3787
Naque	NA	965	2580	NA	NA	NA	167.358
Periquito	NA	881	1968	NA	NA	NA	123.383
Bugre	NA	1046	3068	NA	NA	NA	193.308
Imbé De Minas	NA	750	3094	NA	NA	NA	312.533
Piedade De Caratinga	NA	504	1060	NA	NA	NA	110.317
Pingo-D'água	NA	710	396	NA	NA	NA	-44.2254
São Domingos Das Dores	NA	403	151	NA	NA	NA	-62.531
São Sebastião Do Anta	NA	610	857	NA	NA	NA	40.4918
Vargem Alegre	NA	1542	2092	NA	NA	NA	35.668
Cuparaque	NA	4730	6975	NA	NA	NA	47.463
Goiabeira	NA	2433	3487	NA	NA	NA	43.321
Taparuba	NA	3444	6752	NA	NA	NA	96.0511
Córrego Fundo	NA	1872	3757	NA	NA	NA	100.694
São José Da Barra	NA	6224	14071	NA	NA	NA	126.076
Tocos Do Moji	NA	3102	3698	NA	NA	NA	19.2134
Santa Cruz De Minas	NA	NA	NA	NA	NA	NA	NA
Oratórios	NA	2194	1631	NA	NA	NA	-25.6609
Sem-Peixe	NA	4635	3378	NA	NA	NA	-27.1197
Vermelho Novo	NA	563	1975	NA	NA	NA	250.799
Alto Caparaó	NA	314	472	NA	NA	NA	50.3185
Luisburgo	NA	147	373	NA	NA	NA	153.741
Martins Soares	NA	248	855	NA	NA	NA	244.758
Pedra Bonita	NA	459	702	NA	NA	NA	52.9412
Reduto	NA	400	718	NA	NA	NA	79.5
Orizânia	NA	187	980	NA	NA	NA	424.064
Rosário Da Limeira	NA	1557	2302	NA	NA	NA	47.8484
São Sebastião Da Vargem Alegre	NA	1717	2452	NA	NA	NA	42.8072
Goianá	NA	1508	2216	NA	NA	NA	46.9496
Santa Bárbara Do Monte Verde	NA	5177	7186	NA	NA	NA	38.8063
Patos De Minas	68098	101466	191960	120508	49	181.888	89.1865
Patrocínio	80680	84228	137800	100903	4.39762	70.7982	63.6036
Pompéu	46257	84021	117991	82756.3	81.6395	155.077	40.4304
Coromandel	47748	71677	114204	77876.3	50.1152	139.181	59.3314
Unaí	66580	72543	92907	77343.3	8.95614	39.5419	28.0716
Prata	54229	64762	110540	76510.3	19.4232	103.839	70.6865
Lagoa Formosa	30100	47819	123652	67190.3	58.8671	310.804	158.583
Passos	57223	55992	69773	60996	-2.15123	21.9317	24.6124
Bom Despacho	45130	59946	74594	59890	32.8296	65.2869	24.4353
Perdizes	43811	49492	85707	59670	12.9671	95.629	73.1734
Carmo Do Paranaíba	29264	42540	95702	55835.3	45.3663	227.03	124.969
Itapagipe	53014	49935	49934	50961	-5.8079	-5.80979	-0.0020026
João Pinheiro	40061	39489	72343	50631	-1.42782	80.5821	83.1979
Paracatu	36388	36126	76847	49787	-0.720018	111.188	112.719
Santo Antônio Do Monte	38136	45698	62736	48856.7	19.829	64.506	37.2839
Uberlândia	44315	37443	62860	48206	-15.5072	41.8481	67.8818
Campina Verde	43962	39200	53379	45513.7	-10.8321	21.4208	36.1709
Abaeté	38928	42727	51341	44332	9.75904	31.8871	20.1606
Luz	43920	32486	51748	42718	-26.0337	17.8233	59.2932
Monte Alegre De Minas	35861	34767	57196	42608	-3.05067	59.4936	64.5123
Serra Do Salitre	29387	30825	63526	41246	4.89332	116.17	106.086
Rio Paranaíba	21110	30899	70669	40892.7	46.3714	234.766	128.71
Sacramento	39542	36444	46688	40891.3	-7.83471	18.0719	28.1089
Uberaba	43923	29646	43779	39116	-32.5046	-0.327846	47.6725
Presidente Olegário	24680	30732	60697	38703	24.5219	145.936	97.5042
Frutal	44321	31523	38740	38194.7	-28.8757	-12.5922	22.8944
Ituiutaba	30172	29469	53331	37657.3	-2.32997	76.7566	80.9732
Ibiá	37727	29585	43948	37086.7	-21.5814	16.4895	48.5483
Vazante	27052	32109	52080	37080.3	18.6936	92.5181	62.1975
Bambuí	33136	35673	42362	37057	7.65633	27.8428	18.7509
Alpinópolis	38350	29749	36860	34986.3	-22.4276	-3.88527	23.9033
Tiros	16516	17940	67887	34114.3	8.62194	311.038	278.411
Teófilo Otoni	26646	32485	42908	34013	21.9132	61.0298	32.0856
Carlos Chagas	24013	33650	43390	33684.3	40.1324	80.6938	28.945
Martinho Campos	23350	19817	57018	33395	-15.1306	144.188	187.723
São João Del Rei	22285	26326	51385	33332	18.1333	130.581	95.1873
Araxá	29980	28468	41279	33242.3	-5.04336	37.6885	45.0014
São Roque De Minas	17462	30748	48159	32123	76.0852	175.793	56.6248
Carmo Do Rio Claro	24439	25164	42996	30866.3	2.96657	75.9319	70.8631
Lagoa Grande	13524	30311	44687	29507.3	124.127	230.427	47.4283
São Gotardo	16391	26471	44739	29200.3	61.4972	172.949	69.0114
Gurinhatã	25487	23791	38191	29156.3	-6.65437	49.845	60.5271
Abadia Dos Dourados	17551	27209	41323	28694.3	55.0282	135.445	51.8725
Santa Vitória	26235	27936	31439	28536.7	6.4837	19.8361	12.5394
Lagamar	17039	26383	41361	28261	54.8389	142.743	56.7714
Leopoldina	27315	28311	27965	27863.7	3.64635	2.37964	-1.22214
Três Corações	29253	15213	36468	26978	-47.9951	24.6641	139.716
Guarda-Mor	20711	26812	33369	26964	29.4578	61.1173	24.4555
Muriaé	23827	30121	26775	26907.7	26.4154	12.3725	-11.1085
Medeiros	16232	20608	39457	25432.3	26.9591	143.082	91.4645
Pará De Minas	20224	23636	29678	24512.7	16.871	46.7464	25.5627
Cruzeiro Da Fortaleza	9623	14262	49246	24377	48.2074	411.753	245.295
Governador Valadares	19621	24023	29298	24314	22.4351	49.3196	21.9581
Mutum	14507	21714	36119	24113.3	49.6795	148.976	66.3397
Piumhi	19985	22049	27417	23150.3	10.3277	37.1879	24.3458
Curvelo	27177	23037	18803	23005.7	-15.2335	-30.8128	-18.3791
Bom Sucesso	19965	17801	29184	22316.7	-10.839	46.1758	63.9458
São João Batista Do Glória	14041	17143	35665	22283	22.0924	154.006	108.044
Monte Carmelo	17135	21385	27847	22122.3	24.803	62.5153	30.2174
São Gonçalo Do Sapucaí	19374	19450	27175	21999.7	0.392278	40.2653	39.7172
Caldas	17673	19846	28343	21954	12.2956	60.3746	42.8147
Dores Do Indaiá	27786	20178	17710	21891.3	-27.3807	-36.2629	-12.2311
Santa Rita De Caldas	15812	23361	26081	21751.3	47.7422	64.9443	11.6433
Guimarânia	12633	15993	35890	21505.3	26.597	184.097	124.411
Formiga	14998	17864	31434	21432	19.1092	109.588	75.9628
Juiz De Fora	19940	21232	23051	21407.7	6.47944	15.6018	8.56726
Araguari	25939	12367	25178	21161.3	-52.3228	-2.93381	103.59
Arcos	16281	18109	28766	21052	11.2278	76.6845	58.8492
São Tiago	15144	14987	32621	20917.3	-1.03671	115.405	117.662
Tapira	12510	19648	30532	20896.7	57.0584	144.061	55.395
Divinópolis	18763	14789	28818	20790	-21.18	53.5895	94.861
Lavras	22441	17045	22627	20704.3	-24.0453	0.82884	32.7486
Itapecerica	16450	16622	27374	20148.7	1.04559	66.4073	64.6854
Conselheiro Pena	22550	15794	21724	20022.7	-29.9601	-3.66297	37.5459
Aimorés	16699	20859	22406	19988	24.9117	34.1757	7.41646
Carmo Do Cajuru	17031	13838	28855	19908	-18.7482	69.4263	108.52
Esmeraldas	29221	15373	12917	19170.3	-47.3906	-55.7955	-15.9761
Pratinha	10401	16934	29748	19027.7	62.8113	186.011	75.6702
Andrelândia	12686	13872	29375	18644.3	9.34889	131.554	111.757
Oliveira	18983	17168	18210	18120.3	-9.56119	-4.07206	6.06943
Iturama	30196	12257	11470	17974.3	-59.4085	-62.0148	-6.42082
Lagoa Da Prata	15085	17735	20958	17926	17.5671	38.9327	18.1731
Santa Juliana	10864	16494	25800	17719.3	51.8225	137.482	56.4205
Guapé	14719	14860	22461	17346.7	0.957946	52.5987	51.1507
Tupaciguara	18953	17489	14823	17088.3	-7.72437	-21.7907	-15.2439
Carneirinho	18634	16157	15326	16705.7	-13.2929	-17.7525	-5.14328
Francisco Sá	17827	16056	15270	16384.3	-9.93437	-14.3434	-4.89537
Cláudio	10395	12755	25987	16379	22.7032	149.995	103.74
Itambacuri	11220	16750	20967	16312.3	49.287	86.8717	25.1761
Elói Mendes	16512	10974	21347	16277.7	-33.5392	29.2817	94.5234
Aiuruoca	12596	10163	25648	16135.7	-19.3157	103.62	152.366
Boa Esperança	14647	12955	20506	16036	-11.5519	40.0014	58.2864
São Francisco	12041	14735	21251	16009	22.3736	76.4887	44.2212
Delfinópolis	14546	15361	17616	15841	5.60291	21.1055	14.68
Nazareno	8736	12345	26359	15813.3	41.3118	201.728	113.52
Cássia	18707	16999	10737	15481	-9.13027	-42.6044	-36.8375
Pouso Alto	9861	12974	23551	15462	31.5688	138.83	81.5246
São Sebastião Do Paraíso	20755	9939	14625	15106.3	-52.1127	-29.5351	47.1476
Araújos	13954	8828	22464	15082	-36.735	60.9861	154.463
Itaúna	16716	10460	17805	14993.7	-37.4252	6.51472	70.2199
Barbacena	10519	11767	22525	14937	11.8642	114.136	91.4252
Lima Duarte	10976	12180	21524	14893.3	10.9694	96.1006	76.7159
Estrela Do Indaiá	13433	14971	15600	14668	11.4494	16.1319	4.20146
Serro	12232	11601	20033	14622	-5.1586	63.7753	72.6834
Nanuque	12500	15648	15532	14560	25.184	24.256	-0.741309
Iguatama	19255	11699	12661	14538.3	-39.2418	-34.2457	8.22293
Pequi	10207	11593	21680	14493.3	13.5789	112.403	87.0094
Inhaúma	7539	14637	21273	14483	94.1504	182.173	45.3372
Sabinópolis	10962	9651	22355	14322.7	-11.9595	103.932	131.634
Comendador Gomes	12928	12680	16852	14153.3	-1.91832	30.3527	32.9022
Ataléia	11669	13841	16336	13948.7	18.6134	39.9949	18.0262
Pouso Alegre	15063	12843	13486	13797.3	-14.7381	-10.4694	5.00662
Baependi	13116	8039	20151	13768.7	-38.7084	53.6368	150.666
Pitangui	9434	12248	19604	13762	29.8283	107.802	60.0588
Paraopeba	13012	11017	16714	13581	-15.332	28.4507	51.711
Ingaí	9224	10657	20647	13509.3	15.5356	123.84	93.7412
Iraí De Minas	7702	11277	21537	13505.3	46.4165	179.629	90.9816
Água Boa	11898	11296	17291	13495	-5.05967	45.3269	53.0719
São João Evangelista	7992	10428	21341	13253.7	30.4805	167.03	104.651
Guanhães	11142	8303	20287	13244	-25.4802	82.0768	144.333
Silvianópolis	12025	13244	14453	13240.7	10.1372	20.1913	9.12866
Itutinga	7931	10203	21222	13118.7	28.6471	167.583	107.998
Carvalhos	9661	10435	19204	13100	8.01159	98.7786	84.0345
Buritis	12305	9882	16783	12990	-19.6912	36.3917	69.834
Itaguara	10535	12650	15732	12972.3	20.0759	49.3308	24.3636
Sete Lagoas	20115	9798	8308	12740.3	-51.2901	-58.6975	-15.2072
Resende Costa	9745	10408	17929	12694	6.80349	83.9815	72.2617
Alfenas	13244	9438	15386	12689.3	-28.7375	16.1734	63.0218
Caratinga	8505	6710	22673	12629.3	-21.1052	166.584	237.899
Lagoa Dourada	6686	9891	21199	12592	47.936	217.066	114.326
Resplendor	13531	13456	10389	12458.7	-0.554283	-23.2208	-22.7928
Pains	11431	10720	15083	12411.3	-6.21993	31.9482	40.6996
Piracema	8504	8855	19515	12291.3	4.12747	129.48	120.384
Porteirinha	10872	10779	15138	12263	-0.855408	39.2384	40.4397
Machado	19359	7610	9760	12243	-60.6901	-49.5842	28.2523
São Sebastião Do Oeste	10093	8458	18114	12221.7	-16.1993	79.4709	114.164
Tarumirim	7818	9411	19025	12084.7	20.3761	143.349	102.157
Campo Belo	11531	11466	13190	12062.3	-0.563698	14.3873	15.0358
Cristais	11175	8852	16152	12059.7	-20.7875	44.5369	82.4672
Paineiras	11610	11475	12906	11997	-1.16279	11.1628	12.4706
Ibertioga	9046	8484	18428	11986	-6.21269	103.714	117.209
Papagaios	11748	13229	10925	11967.3	12.6064	-7.00545	-17.4163
Campos Altos	9558	9915	16223	11898.7	3.73509	69.7322	63.6208
Carrancas	10962	9068	15645	11891.7	-17.2779	42.7203	72.5298
Montes Claros	12120	11540	11986	11882	-4.78548	-1.10561	3.86482
Cordisburgo	12916	11330	11058	11768	-12.2793	-14.3853	-2.40071
Entre Rios De Minas	10384	9147	15636	11722.3	-11.9126	50.5778	70.9413
Rio Vermelho	6791	9148	19098	11679	34.7077	181.225	108.767
Santana De Pirapama	7548	11694	15393	11545	54.9285	103.935	31.6316
Santos Dumont	7393	9738	17419	11516.7	31.7192	135.615	78.8766
Conceição Da Barra De Minas	7025	8111	19366	11500.7	15.4591	175.673	138.762
Corinto	13848	8939	11692	11493	-35.4492	-15.569	30.7976
Guarani	10994	8643	14775	11470.7	-21.3844	34.3915	70.9476
Poço Fundo	14231	6480	13564	11425	-54.4656	-4.68695	109.321
Campo Florido	13473	8277	12523	11424.3	-38.566	-7.05114	51.2988
Peçanha	9563	9636	14745	11314.7	0.763359	54.188	53.0199
Ipanema	6974	9060	17749	11261	29.9111	154.502	95.9051
Campestre	10861	11888	10979	11242.7	9.45585	1.08646	-7.64637
Águas Formosas	14520	9391	9768	11226.3	-35.3237	-32.7273	4.01448
Madre De Deus De Minas	6901	7913	18775	11196.3	14.6645	172.062	137.268
São Vicente De Minas	8429	10113	14879	11140.3	19.9786	76.5215	47.1275
Liberdade	8689	6129	18574	11130.7	-29.4625	113.765	203.051
Matutina	6115	7231	19827	11057.7	18.2502	224.235	174.194
Santa Rita De Ibitipoca	7601	7312	17821	10911.3	-3.80213	134.456	143.723
Itumirim	6946	10004	15456	10802	44.0253	122.517	54.4982
Malacacheta	11664	8377	12188	10743	-28.1807	4.49246	45.4936
Palma	8967	8598	14657	10740.7	-4.11509	63.4549	70.4699
Alvinópolis	8560	10296	13328	10728	20.2804	55.7009	29.4483
Pedra Do Indaiá	6780	8247	17018	10681.7	21.6372	151.003	106.354
Veríssimo	12339	12037	7643	10673	-2.44752	-38.0582	-36.5041
Carmo De Minas	9051	3174	19656	10627	-64.9321	117.169	519.282
Itamonte	6478	8386	16762	10542	29.4535	158.753	99.8808
Santa Maria Do Suaçuí	12324	9255	9953	10510.7	-24.9026	-19.2389	7.54187
Nova Ponte	8506	10232	12521	10419.7	20.2916	47.202	22.371
Perdões	10214	7723	13243	10393.3	-24.3881	29.6554	71.4748
Inhapim	7104	6595	17476	10391.7	-7.16498	146.002	164.989
Ilicínea	9230	7042	14822	10364.7	-23.7053	60.585	110.48
São João Nepomuceno	9105	9039	12836	10326.7	-0.724876	40.9775	42.0069
Conceição Das Alagoas	15596	5290	9946	10277.3	-66.081	-36.2272	88.0151
Cruzília	10012	8762	11963	10245.7	-12.485	19.4866	36.5328
Carmópolis De Minas	8693	11147	10873	10237.7	28.2296	25.0776	-2.45806
Alto Rio Doce	7846	9645	13122	10204.3	22.9289	67.2445	36.0498
Pavão	10512	8614	11426	10184	-18.0556	8.69482	32.6445
São José Da Varginha	7248	11848	11436	10177.3	63.4658	57.7815	-3.47738
Morada Nova De Minas	9734	10027	10765	10175.3	3.01007	10.5917	7.36013
Igaratinga	7424	7801	15244	10156.3	5.07812	105.334	95.4108
Mantena	8688	10664	11105	10152.3	22.744	27.82	4.13541
Limeira Do Oeste	10033	11853	8524	10136.7	18.1401	-15.0404	-28.0857
Além Paraíba	13103	9303	7755	10053.7	-29.001	-40.8151	-16.6398
Virgínia	6549	8846	14400	9931.67	35.0741	119.881	62.7854
Raul Soares	7985	9412	12310	9902.33	17.871	54.1641	30.7905
Borda Da Mata	9784	6514	13355	9884.33	-33.4219	36.4984	105.02
Biquinhas	7644	10210	11634	9829.33	33.5688	52.1978	13.9471
Leandro Ferreira	8599	9288	11340	9742.33	8.01256	31.8758	22.093
Itamarandiba	6493	5924	16717	9711.33	-8.76328	157.462	182.191
São Francisco De Sales	14016	6346	8739	9700.33	-54.7232	-37.6498	37.7088
Nepomuceno	13943	6224	8596	9587.67	-55.3611	-38.349	38.1105
Conquista	10746	8794	9178	9572.67	-18.1649	-14.5915	4.36661
Galiléia	12614	8252	7387	9417.67	-34.5806	-41.4381	-10.4823
Pocrane	6407	9364	12473	9414.67	46.1526	94.6777	33.2016
Andradas	9537	8795	9809	9380.33	-7.78022	2.85205	11.5293
Moema	7557	5190	15387	9378	-31.322	103.613	196.474
Pimenta	5296	9762	12665	9241	84.3278	139.143	29.7378
Bueno Brandão	6066	7391	13945	9134	21.8431	129.888	88.6754
Jordânia	7619	10021	9668	9102.67	31.5264	26.8933	-3.5226
Candeias	8535	7873	10777	9061.67	-7.7563	26.2683	36.8856
Santa Rita Do Sapucaí	10255	5452	11337	9014.67	-46.8357	10.551	107.942
Campos Gerais	12169	5686	9085	8980	-53.2747	-25.3431	59.7784
Itabira	7390	8987	10549	8975.33	21.6103	42.747	17.3807
Bocaina De Minas	7306	5924	13610	8946.67	-18.916	86.2852	129.743
São Sebastião Do Maranhão	3745	9458	13618	8940.33	152.55	263.632	43.9839
Arapuá	5578	5054	16173	8935	-9.39405	189.943	220.004
Janaúba	8395	9810	8516	8907	16.8553	1.44133	-13.1906
Maravilhas	5508	9415	11749	8890.67	70.9332	113.308	24.7902
Luminárias	6407	7615	12510	8844	18.8544	95.2552	64.281
Muzambinho	12143	7806	6303	8750.67	-35.7161	-48.0936	-19.2544
Conceição Do Rio Verde	9849	5868	10459	8725.33	-40.4203	6.19352	78.2379
Santa Rita De Jacutinga	6565	7024	12580	8723	6.99162	91.6222	79.1002
Rio Pomba	8588	5943	11536	8689	-30.7988	34.327	94.1107
Cristina	8113	5417	12408	8646	-33.2306	52.9397	129.057
Bocaiúva	9659	5531	10697	8629	-42.7373	10.7465	93.4008
Paraguaçu	7882	6079	11839	8600	-22.8749	50.203	94.7524
Ritápolis	7292	7010	11487	8596.33	-3.86725	57.5288	63.8659
Brazópolis	5762	8697	11278	8579	50.9372	95.7306	29.6769
Perdigão	6437	7568	11467	8490.67	17.5703	78.142	51.5196
Monte Santo De Minas	11346	6199	7722	8422.33	-45.364	-31.9408	24.5685
Passa Tempo	6059	6646	12533	8412.67	9.68807	106.849	88.5796
Jequitibá	8184	9521	7332	8345.67	16.3368	-10.4106	-22.9913
Morro Da Garça	6004	12104	6855	8321	101.599	14.1739	-43.3658
Antônio Carlos	7026	5042	12702	8256.67	-28.238	80.7857	151.924
São Domingos Do Prata	8593	6773	9347	8237.67	-21.18	8.77458	38.0038
Ferros	8366	7702	8619	8229	-7.93689	3.02415	11.906
Dores Do Turvo	4486	8208	11753	8149	82.9692	161.993	43.1896
Cristiano Otoni	3764	7289	13384	8145.67	93.6504	255.579	83.6192
Arinos	7621	7180	9550	8117	-5.78664	25.3116	33.0084
Coluna	4747	6861	12617	8075	44.5334	165.789	83.8945
Passa Quatro	6903	6075	11208	8062	-11.9948	62.3642	84.4938
São José Do Jacuri	6763	6921	10351	8011.67	2.33624	53.0534	49.5593
Frei Gaspar	6868	8409	8631	7969.33	22.4374	25.6698	2.64003
Carandaí	5384	6937	11449	7923.33	28.8447	112.649	65.0425
Pratápolis	7542	7232	8798	7857.33	-4.11032	16.6534	21.6538
Cataguases	7280	7368	8776	7808	1.20879	20.5495	19.1097
Volta Grande	7792	9349	6280	7807	19.982	-19.4045	-32.827
Barão De Monte Alto	7398	7707	8301	7802	4.1768	12.206	7.70728
Ouro Fino	9452	4178	9662	7764	-55.7977	2.22175	131.259
Senhora Dos Remédios	4225	7199	11752	7725.33	70.3905	178.154	63.2449
São Gonçalo Do Pará	4866	6915	11319	7700	42.1085	132.614	63.6876
Turvolândia	5652	6220	11138	7670	10.0495	97.063	79.0675
Douradoquara	4620	6992	11318	7643.33	51.342	144.978	61.8707
Coroaci	6050	6506	10369	7641.67	7.53719	71.3884	59.376
Barra Longa	6681	7288	8810	7593	9.08547	31.8665	20.8836
Mercês	6835	6102	9840	7592.33	-10.7242	43.9649	61.2586
Desterro De Entre Rios	3266	6591	12779	7545.33	101.806	291.274	93.8856
Bom Jesus Da Penha	5321	8029	9278	7542.67	50.8927	74.3657	15.5561
Jesuânia	5614	4910	12084	7536	-12.5401	115.248	146.11
Itanhandu	6439	5106	11029	7524.67	-20.702	71.2844	116.001
Rio Casca	7900	8623	5996	7506.33	9.1519	-24.1013	-30.465
Rio Preto	10198	5486	6654	7446	-46.2051	-34.7519	21.2906
Coqueiral	8057	4760	9503	7440	-40.9209	17.9471	99.6429
Carmo Da Mata	6412	7008	8869	7429.67	9.29507	38.3188	26.5554
Ubá	6322	6932	8972	7408.67	9.64885	41.9171	29.4287
Piedade Do Rio Grande	5589	4982	11648	7406.33	-10.8606	108.409	133.802
Açucena	7560	5172	9263	7331.67	-31.5873	22.5265	79.099
Felixlândia	6380	7079	8494	7317.67	10.9561	33.1348	19.9887
Recreio	6671	7307	7844	7274	9.5338	17.5836	7.34912
Joaíma	4813	8939	8057	7269.67	85.7262	67.4008	-9.86688
Cachoeira De Minas	6432	5241	10016	7229.67	-18.5168	55.7214	91.1086
Bonfinópolis De Minas	9484	3640	8127	7083.67	-61.6196	-14.3083	123.269
Conceição Do Mato Dentro	5407	6152	9597	7052	13.7784	77.4921	55.998
Casa Grande	2676	4910	13563	7049.67	83.4828	406.839	176.232
Abre Campo	6093	6606	8316	7005	8.4195	36.4845	25.8856
Nova Módica	5901	5152	9851	6968	-12.6928	66.9378	91.2073
Tumiritinga	3815	6338	10658	6937	66.1337	179.371	68.1603
Poté	4343	5636	10785	6921.33	29.772	148.331	91.3591
Mar De Espanha	6673	5830	8177	6893.33	-12.633	22.5386	40.2573
Presidente Juscelino	6151	6768	7757	6892	10.0309	26.1096	14.6129
Ibiraci	7912	4623	8121	6885.33	-41.5698	2.64156	75.6652
Carmo Da Cachoeira	9417	8532	2677	6875.33	-9.3979	-71.5727	-68.624
Mateus Leme	5276	4951	10394	6873.67	-6.15997	97.0053	109.937
Jacuí	3677	6187	10600	6821.33	68.2622	188.278	71.327
Monte Belo	6781	7210	6310	6767	6.3265	-6.94588	-12.4827
Ponte Nova	5438	8112	6608	6719.33	49.1725	21.5153	-18.5404
Onça De Pitangui	5358	6599	8149	6702	23.1616	52.0903	23.4884
São Pedro Da União	4228	6130	9634	6664	44.9858	127.862	57.1615
Quartel Geral	5641	6809	7516	6655.33	20.7055	33.2388	10.3833
Alagoa	4228	5162	10440	6610	22.0908	146.925	102.247
Botelhos	8025	4457	7257	6579.67	-44.4611	-9.57009	62.8225
Poços De Caldas	7193	4591	7895	6559.67	-36.1741	9.75949	71.9669
Brumadinho	7663	6061	5909	6544.33	-20.9057	-22.8892	-2.50784
Bonfim	5136	5590	8894	6540	8.83956	73.1698	59.1055
Almenara	5938	7113	6468	6506.33	19.7878	8.92556	-9.0679
Virginópolis	3688	3884	11906	6492.67	5.31453	222.831	206.54
Ipuiúna	5540	5861	7959	6453.33	5.79422	43.6643	35.7959
Itanhomi	5342	4054	9963	6453	-24.1108	86.5032	145.757
Piedade Dos Gerais	3339	6909	9068	6438.67	106.918	171.578	31.2491
Icaraí De Minas	1689	6210	11364	6421	267.673	572.824	82.9952
Coração De Jesus	7501	5132	6541	6391.33	-31.5825	-12.7983	27.4552
Varginha	6718	5310	7080	6369.33	-20.9586	5.38851	33.3333
Materlândia	2820	3988	12210	6339.33	41.4184	332.979	206.169
Conselheiro Lafaiete	6720	4477	7722	6306.33	-33.378	14.9107	72.4816
Miraí	7758	6490	4601	6283	-16.3444	-40.6935	-29.1063
Ibituruna	5515	5006	8127	6216	-9.22937	47.3617	62.3452
São Pedro Do Suaçuí	5952	4537	8129	6206	-23.7735	36.5759	79.1713
Conceição Do Pará	5402	4687	8443	6177.33	-13.2358	56.294	80.1365
Guiricema	4680	7132	6708	6173.33	52.3932	43.3333	-5.94504
Três Pontas	9267	3905	5338	6170	-57.8612	-42.3978	36.6965
Capitólio	5088	5313	8105	6168.67	4.42217	59.2964	52.5503
Eugenópolis	4805	6852	6734	6130.33	42.6015	40.1457	-1.72212
Carangola	6845	4374	7096	6105	-36.0993	3.66691	62.2314
Miradouro	4106	4732	9372	6070	15.246	128.251	98.0558
Cabo Verde	6811	5701	5662	6058	-16.2972	-16.8698	-0.684091
Braúnas	3012	5106	10044	6054	69.5219	233.466	96.7098
Japaraíba	5046	6593	6517	6052	30.6579	29.1518	-1.15274
Monsenhor Paulo	6706	5014	6422	6047.33	-25.2311	-4.23501	28.0814
Delfim Moreira	4840	5692	7604	6045.33	17.6033	57.1074	33.591
Alterosa	6335	4072	7687	6031.33	-35.7222	21.3418	88.777
Itajubá	3533	7619	6917	6023	115.652	95.7826	-9.21381
Capinópolis	6661	4646	6732	6013	-30.2507	1.06591	44.8988
Cascalho Rico	5165	8405	4352	5974	62.7299	-15.7406	-48.2213
São Sebastião Da Bela Vista	5446	5665	6766	5959	4.0213	24.238	19.4351
Capetinga	7049	4096	6556	5900.33	-41.8925	-6.9939	60.0586
Tombos	6059	5212	6420	5897	-13.9792	5.95808	23.1773
Santana Do Manhuaçu	4339	4522	8808	5889.67	4.21756	102.996	94.7811
Itueta	5765	6469	5417	5883.67	12.2116	-6.03643	-16.2622
Estrela Do Sul	4851	5518	7279	5882.67	13.7497	50.0515	31.9137
Córrego Danta	6341	4671	6628	5880	-26.3365	4.5261	41.8968
Areado	6272	3884	7463	5873	-38.074	18.9892	92.1473
Jampruca	5891	5426	6132	5816.33	-7.8934	4.09099	13.0114
Dom Silvério	6308	5749	5309	5788.67	-8.86176	-15.837	-7.6535
Natércia	3857	4225	9250	5777.33	9.54109	139.824	118.935
Divisa Nova	5888	4821	6593	5767.33	-18.1216	11.9735	36.7559
Salinas	6728	5000	5558	5762	-25.6837	-17.39	11.16
Pedro Leopoldo	6712	4688	5863	5754.33	-30.1549	-12.649	25.064
Paraisópolis	4905	4741	7587	5744.33	-3.34353	54.6789	60.0295
Mendes Pimentel	6396	5436	5342	5724.67	-15.0094	-16.479	-1.72921
Arceburgo	7665	5571	3872	5702.67	-27.319	-49.4847	-30.4972
Serranos	3811	5077	8205	5697.67	33.2196	115.298	61.6112
Queluzito	2885	3947	10231	5687.67	36.8111	254.627	159.21
Soledade De Minas	4531	4969	7494	5664.67	9.66674	65.394	50.8151
Conceição De Ipanema	1947	5353	9666	5655.33	174.936	396.456	80.5716
Canápolis	5296	4606	6991	5631	-13.0287	32.0053	51.7803
Belmiro Braga	5970	5915	4940	5608.33	-0.921273	-17.2529	-16.4835
Careaçu	6311	3174	7294	5593	-49.7069	15.576	129.805
Bom Jesus Do Galho	3395	5052	8203	5550	48.8071	141.62	62.3713
Tocantins	4624	5701	6184	5503	23.2915	33.737	8.4722
Coronel Pacheco	4196	5509	6603	5436	31.2917	57.3642	19.8584
Serrania	6652	5432	4094	5392.67	-18.3403	-38.4546	-24.6318
Novo Cruzeiro	2801	4961	8219	5327	77.1153	193.431	65.6722
Buenópolis	9671	1961	4259	5297	-79.7229	-55.9611	117.185
Faria Lemos	4829	3916	7130	5291.67	-18.9066	47.6496	82.0735
Monte Azul	4337	5061	6430	5276	16.6936	48.2592	27.05
Prados	3706	3238	8881	5275	-12.6282	139.638	174.274
Laranjal	4834	2799	8141	5258	-42.0976	68.4113	190.854
Espírito Santo Do Dourado	3761	4821	7038	5206.67	28.184	87.1311	45.9863
Bertópolis	5494	4116	5996	5202	-25.0819	9.13724	45.6754
Alvorada De Minas	3253	3763	8536	5184	15.6778	162.404	126.84
Conceição Da Aparecida	6964	3407	5161	5177.33	-51.077	-25.8903	51.4822
Paulistas	3387	4422	7716	5175	30.558	127.812	74.4912
Tabuleiro	5606	4134	5703	5147.67	-26.2576	1.73029	37.9536
Bias Fortes	3817	4257	7297	5123.67	11.5274	91.1711	71.4118
Cambuí	4568	3201	7394	5054.33	-29.9256	61.8651	130.99
Caraí	2677	3939	8540	5052	47.1423	219.014	116.806
Nova Serrana	4312	6013	4809	5044.67	39.4481	11.526	-20.0233
Rio Novo	7020	2070	5997	5029	-70.5128	-14.5726	189.71
São Gonçalo Do Abaeté	8651	2671	3761	5027.67	-69.125	-56.5253	40.8087
Cordislândia	4371	5250	5452	5024.33	20.1098	24.7312	3.84762
Rio Manso	3716	4818	6497	5010.33	29.6555	74.8385	34.8485
Santo Antônio Do Aventureiro	4788	4411	5756	4985	-7.87385	20.2172	30.492
Estrela Dalva	5141	4904	4897	4980.67	-4.61	-4.74616	-0.142741
Pirapetinga	4707	4964	5244	4971.67	5.45995	11.4085	5.64061
Santo Antônio Do Amparo	6334	4781	3693	4936	-24.5185	-41.6956	-22.7567
Piranga	3031	3143	8602	4925.33	3.69515	183.801	173.688
Guaranésia	8551	1834	4364	4916.33	-78.5522	-48.965	137.95
Engenheiro Caldas	4173	4791	5753	4905.67	14.8095	37.8624	20.0793
Santa Maria De Itabira	4609	2630	7467	4902	-42.9377	62.0091	183.916
Maria Da Fé	3159	2596	8791	4848.67	-17.8221	178.284	238.636
Tapiraí	3487	4050	6980	4839	16.1457	100.172	72.3457
Fortuna De Minas	5778	4448	4212	4812.67	-23.0183	-27.1028	-5.30576
Indianópolis	5380	4329	4720	4809.67	-19.5353	-12.2677	9.03211
Paula Cândido	2845	3856	7682	4794.33	35.536	170.018	99.222
Jacinto	4066	5615	4668	4783	38.0964	14.8057	-16.8655
São Tomás De Aquino	5636	3846	4843	4775	-31.7601	-14.0703	25.923
Santo Hipólito	6729	3015	4529	4757.67	-55.1939	-32.6943	50.2156
Florestal	6761	2449	4986	4732	-63.7775	-26.2535	103.593
Coronel Xavier Chaves	2763	2603	8660	4675.33	-5.79081	213.427	232.693
São Pedro Dos Ferros	5247	4597	4147	4663.67	-12.388	-20.9644	-9.78899
Araçuaí	3185	3485	7284	4651.33	9.41915	128.697	109.01
Ijaci	4875	3527	5538	4646.67	-27.6513	13.6	57.0173
São José Do Divino	5190	5161	3483	4611.33	-0.558767	-32.8902	-32.5131
Capelinha	3349	3874	6584	4602.33	15.6763	96.596	69.9535
Descoberto	3559	4716	5497	4590.67	32.5091	54.4535	16.5606
Jequeri	3031	5010	5725	4588.67	65.292	88.8816	14.2715
Central De Minas	4388	4789	4526	4567.67	9.13856	3.14494	-5.49175
São Thomé Das Letras	4870	3705	5041	4538.67	-23.922	3.51129	36.0594
Centralina	3442	5656	4431	4509.67	64.3231	28.7333	-21.6584
Rio Piracicaba	3325	4728	5402	4485	42.1955	62.4662	14.2555
Machacalis	2764	4233	6454	4483.67	53.1476	133.502	52.4687
Minduri	4922	4173	4315	4470	-15.2174	-12.3324	3.40283
Congonhal	2870	4120	6396	4462	43.554	122.857	55.2427
Pedrinópolis	3893	3802	5656	4450.33	-2.33753	45.2864	48.7638
Monte Sião	4761	2918	5581	4420	-38.7104	17.2233	91.2611
Ressaquinha	2780	3909	6480	4389.67	40.6115	133.094	65.7713
Sobrália	3448	4915	4788	4383.67	42.5464	38.8631	-2.58393
Divino Das Laranjeiras	4134	3849	5139	4374	-6.89405	24.3106	33.5152
São José Do Goiabal	1658	2805	8650	4371	69.1797	421.713	208.378
Jacutinga	5717	3225	4059	4333.67	-43.5893	-29.0012	25.8605
Mariana	2461	2605	7924	4330	5.85128	221.983	204.184
Iapu	3994	3391	5567	4317.33	-15.0976	39.3841	64.1699
Baldim	4748	4303	3870	4307	-9.37237	-18.492	-10.0627
Frei Inocêncio	5240	3372	4308	4306.67	-35.6489	-17.7863	27.758
Funilândia	4293	3983	4552	4276	-7.22106	6.03308	14.2857
Argirita	3500	4289	4997	4262	22.5429	42.7714	16.5073
Heliodora	5026	2234	5498	4252.67	-55.5511	9.39117	146.106
Jaboticatubas	3740	3597	5266	4201	-3.82353	40.8021	46.3998
Silveirânia	2627	3173	6766	4188.67	20.7842	157.556	113.237
Várzea Da Palma	4260	3880	4318	4152.67	-8.92019	1.3615	11.2887
Riachinho	3107	4045	5299	4150.33	30.1899	70.5504	31.0012
São Francisco De Paula	3679	3913	4808	4133.33	6.36042	30.6877	22.8725
Matozinhos	4759	2708	4872	4113	-43.0973	2.37445	79.9114
Santo Antônio Do Jacinto	2473	3791	6018	4094	53.2956	143.348	58.7444
Vieiras	2816	4216	5229	4087	49.7159	85.6889	24.0275
Dores De Guanhães	3309	3439	5450	4066	3.92868	64.7023	58.4763
Espinosa	2289	4219	5662	4056.67	84.3163	147.357	34.2024
Água Comprida	6417	2722	2985	4041.33	-57.5814	-53.4829	9.66201
São João Do Oriente	2598	2696	6801	4031.67	3.77213	161.778	152.263
Virgolândia	2475	3701	5809	3995	49.5354	134.707	56.9576
Santa Bárbara Do Tugúrio	3635	2914	5426	3991.67	-19.8349	49.271	86.2045
Crucilândia	2276	4278	5361	3971.67	87.9613	135.545	25.3156
Juruaia	4194	3975	3746	3971.67	-5.22175	-10.6819	-5.76101
Capitão Enéas	4438	4408	3064	3970	-0.67598	-30.9599	-30.49
Viçosa	3190	3024	5504	3906	-5.20376	72.5392	82.0106
Rio Espera	2272	3533	5872	3892.33	55.5018	158.451	66.2044
Medina	3773	2422	5479	3891.33	-35.8071	45.216	126.218
Jaíba	4778	3490	3401	3889.67	-26.9569	-28.8196	-2.55014
Piraúba	3803	3598	4250	3883.67	-5.39048	11.7539	18.1212
Alpercata	2347	4774	4519	3880	103.409	92.5437	-5.34143
Santa Rita Do Itueto	3340	3772	4416	3842.67	12.9341	32.2156	17.0732
Ladainha	2332	2451	6727	3836.67	5.10292	188.465	174.459
Capitão Andrade	2598	4007	4878	3827.67	54.234	87.7598	21.737
Caranaíba	3150	3231	5083	3821.33	2.57143	61.3651	57.3197
Estiva	3594	3372	4472	3812.67	-6.17696	24.4296	32.6216
Divino	3886	2790	4740	3805.33	-28.2038	21.9763	69.8925
São Gonçalo Do Rio Abaixo	4522	3008	3883	3804.33	-33.4808	-14.1309	29.0891
Piranguinho	3363	2844	5201	3802.67	-15.4326	54.6536	82.8762
Belo Vale	2728	4350	4289	3789	59.4575	57.2214	-1.4023
Monjolos	2838	4598	3845	3760.33	62.0155	35.4827	-16.3767
Inimutaba	3845	3399	4034	3759.33	-11.5995	4.91547	18.682
Pedralva	2697	3420	5161	3759.33	26.8076	91.3608	50.9064
Cambuquira	4386	3408	3468	3754	-22.2982	-20.9302	1.76056
Espera Feliz	4402	1136	5719	3752.33	-74.1935	29.9182	403.433
Passa Vinte	2610	1888	6747	3748.33	-27.6628	158.506	257.362
Januária	4112	3181	3922	3738.33	-22.6411	-4.62062	23.2946
Dionísio	3223	3456	4469	3716	7.22929	38.6596	29.3113
Mato Verde	3405	3414	4290	3703	0.264317	25.9912	25.6591
Bom Jardim De Minas	3991	2406	4560	3652.33	-39.7144	14.2571	89.5262
Lajinha	2716	2633	5590	3646.33	-3.05596	105.817	112.305
Olaria	3101	3111	4707	3639.67	0.322477	51.7897	51.3018
Seritinga	2062	3140	5667	3623	52.2793	174.83	80.4777
Brasília De Minas	4287	2877	3541	3568.33	-32.8901	-17.4014	23.0796
Bicas	3546	4057	3085	3562.67	14.4106	-13.0006	-23.9586
Doresópolis	2568	3496	4588	3550.67	36.1371	78.6604	31.2357
Chalé	1933	2849	5787	3523	47.3875	199.379	103.124
Nacip Raydan	2553	3490	4416	3486.33	36.7019	72.973	26.533
Jequitinhonha	3284	3094	4046	3474.67	-5.78563	23.2034	30.7692
Porto Firme	2564	2624	5205	3464.33	2.34009	103.003	98.3613
Desterro Do Melo	2204	2799	5371	3458	26.9964	143.693	91.89
Marilac	2582	3254	4509	3448.33	26.0263	74.6321	38.5679
Itinga	2800	3356	4106	3420.67	19.8571	46.6429	22.348
Campanha	4778	2266	3198	3414	-52.5743	-33.0682	41.1297
Nova Resende	5576	1876	2735	3395.67	-66.3558	-50.9505	45.7889
Santo Antônio Do Itambé	2210	2961	4992	3387.67	33.9819	125.882	68.5917
Ipiaçu	2792	3772	3541	3368.33	35.1003	26.8266	-6.12407
Visconde Do Rio Branco	2741	3014	4347	3367.33	9.95987	58.5918	44.2269
São Geraldo	2914	4104	2932	3316.67	40.8373	0.617708	-28.5575
Cana Verde	2995	3717	3181	3297.67	24.1068	6.21035	-14.4202
Santa Cruz Do Escalvado	1968	4377	3507	3284	122.409	78.2012	-19.8766
Taquaraçu De Minas	2286	4074	3473	3277.67	78.2152	51.9248	-14.7521
Senhora Do Porto	2166	2229	5437	3277.33	2.90859	151.016	143.921
Senador Firmino	2200	2891	4726	3272.33	31.4091	114.818	63.4728
Matipó	2281	3386	4137	3268	48.4437	81.3678	22.1796
Pescador	3424	2795	3529	3249.33	-18.3703	3.06659	26.2612
Fronteira Dos Vales	1558	2838	5314	3236.67	82.1566	241.078	87.2445
Piau	2364	3277	4069	3236.67	38.621	72.1235	24.1684
Aguanil	2466	3148	4037	3217	27.6561	63.7064	28.2402
Guaxupé	5372	1749	2486	3202.33	-67.4423	-53.723	42.1384
Senador Cortes	2835	2233	4532	3200	-21.2346	59.8589	102.956
São Sebastião Do Rio Verde	1713	2955	4905	3191	72.5044	186.34	65.9898
Santana Dos Montes	2489	2400	4642	3177	-3.57573	86.5006	93.4167
São João Da Ponte	2591	4001	2934	3175.33	54.4191	13.2381	-26.6683
Munhoz	2674	2543	4303	3173.33	-4.89903	60.92	69.2096
Itabirinha	2213	3310	3993	3172	49.5707	80.4338	20.6344
Santana De Cataguases	3325	3004	3151	3160	-9.65414	-5.23308	4.89348
Itaú De Minas	2447	3254	3721	3140.67	32.9792	52.0638	14.3516
Umburatiba	2786	3017	3598	3133.67	8.29146	29.1457	19.2575
Serra Da Saudade	3040	3350	2945	3111.67	10.1974	-3.125	-12.0896
Bom Repouso	2489	3578	3227	3098	43.7525	29.6505	-9.80995
São Francisco Do Glória	2017	2437	4764	3072.67	20.823	136.192	95.4863
Patrocínio Do Muriaé	2849	3353	2848	3016.67	17.6904	-0.0351	-15.0611
Claraval	3406	3397	2221	3008	-0.26424	-34.7915	-34.6188
Ubaí	2651	1826	4474	2983.67	-31.1203	68.7665	145.016
Chácara	2919	2322	3710	2983.67	-20.4522	27.0983	59.7761
Fervedouro	2290	2924	3737	2983.67	27.6856	63.1878	27.8044
Itapeva	4095	1993	2819	2969	-51.3309	-31.16	41.4451
Campanário	2866	3326	2707	2966.33	16.0502	-5.5478	-18.6109
Augusto De Lima	4444	966	3485	2965	-78.2628	-21.5797	260.766
Manga	3292	2451	3127	2956.67	-25.5468	-5.01215	27.5806
Urucuia	786	962	7104	2950.67	22.3919	803.817	638.462
Betim	4808	2474	1562	2948	-48.5441	-67.5125	-36.8634
Inconfidentes	2163	3373	3273	2936.33	55.9408	51.3176	-2.96472
Chiador	3174	2554	3059	2929	-19.5337	-3.62319	19.7729
Palmópolis	1123	3068	4529	2906.67	173.197	303.295	47.6206
Camanducaia	4003	1854	2841	2899.33	-53.6847	-29.0282	53.2362
Antônio Prado De Minas	2056	3552	3090	2899.33	72.7626	50.2918	-13.0068
Rubim	2882	3302	2477	2887	14.5732	-14.0527	-24.9849
Jeceaba	2183	2635	3723	2847	20.7055	70.5451	41.2903
Ouro Preto	2808	2493	3182	2827.67	-11.2179	13.3191	27.6374
Itamogi	4554	1575	2339	2822.67	-65.415	-48.6386	48.5079
Oliveira Fortes	2404	2048	3944	2798.67	-14.8087	64.0599	92.5781
Pedra Azul	2867	2725	2767	2786.33	-4.95291	-3.48797	1.54128
Wenceslau Braz	1732	1331	5294	2785.67	-23.1524	205.658	297.746
Fortaleza De Minas	2864	2478	2931	2757.67	-13.4777	2.33939	18.2809
Camacho	1525	2047	4699	2757	34.2295	208.131	129.555
Caeté	4049	1426	2750	2741.67	-64.7814	-32.082	92.8471
Dom Joaquim	2169	1402	4640	2737	-35.3619	113.923	230.956
Romaria	1539	2044	4555	2712.67	32.8135	195.971	122.847
Manhuaçu	3688	1823	2626	2712.33	-50.5694	-28.7961	44.0483
Itambé Do Mato Dentro	1238	2131	4707	2692	72.1325	280.21	120.882
São João Da Mata	2854	2135	3087	2692	-25.1927	8.16398	44.5902
Fernandes Tourinho	2668	1362	4015	2681.67	-48.9505	50.4873	194.787
Vargem Bonita	2355	2379	3270	2668	1.01911	38.8535	37.4527
Dom Viçoso	1856	1689	4455	2666.67	-8.99784	140.032	163.766
São Geraldo Da Piedade	1261	3076	3638	2658.33	143.933	188.501	18.2705
Pedro Teixeira	1923	2223	3801	2649	15.6006	97.6599	70.9852
Santana Do Garambéu	1715	2341	3887	2647.67	36.5015	126.647	66.0402
Matias Barbosa	3754	2401	1682	2612.33	-36.0416	-55.1945	-29.9459
Mathias Lobato	2640	2207	2964	2603.67	-16.4015	12.2727	34.3
Ouro Verde De Minas	2506	2325	2958	2596.33	-7.22267	18.0367	27.2258
Três Marias	3119	2704	1943	2588.67	-13.3055	-37.7044	-28.1435
Bandeira	2236	2034	3478	2582.67	-9.03399	55.5456	70.9931
Prudente De Morais	3202	2986	1550	2579.33	-6.74578	-51.5928	-48.0911
Itamarati De Minas	1064	1694	4938	2565.33	59.2105	364.098	191.499
Caiana	2919	1363	3381	2554.33	-53.3059	15.8273	148.056
Piedade De Ponte Nova	1594	3188	2878	2553.33	100	80.5521	-9.72396
Itaverava	2041	2461	3147	2549.67	20.5781	54.1891	27.8748
Alvarenga	1626	1471	4539	2545.33	-9.5326	179.151	208.566
Joanésia	1573	2194	3857	2541.33	39.4787	145.2	75.7976
Brás Pires	2740	1897	2985	2540.67	-30.7664	8.94161	57.3537
Piranguçu	2817	2780	1934	2510.33	-1.31345	-31.3454	-30.4317
Grupiara	1649	2621	3253	2507.67	58.9448	97.2711	24.1129
Presidente Bernardes	1387	1467	4651	2501.67	5.76784	235.328	217.042
Antônio Dias	1749	2012	3669	2476.67	15.0372	109.777	82.3559
Guarará	2599	2467	2343	2469.67	-5.07888	-9.84994	-5.02635
Felisburgo	2146	2550	2697	2464.33	18.8257	25.6757	5.76471
Pedra Do Anta	1055	1847	4478	2460	75.0711	324.455	142.447
Extrema	2580	2341	2398	2439.67	-9.26357	-7.05426	2.43486
Itatiaiuçu	2931	1496	2869	2432	-48.9594	-2.11532	91.7781
Bom Jesus Do Amparo	2675	1632	2987	2431.33	-38.9907	11.6636	83.027
Lambari	4403	1274	1597	2424.67	-71.0652	-63.7293	25.3532
Juramento	3000	1760	2512	2424	-41.3333	-16.2667	42.7273
Serra Azul De Minas	1258	1855	4137	2416.67	47.4563	228.855	123.019
Guaraciaba	1409	1671	4122	2400.67	18.5947	192.548	146.679
Comercinho	2044	3025	2103	2390.67	47.9941	2.8865	-30.4793
Santo Antônio Do Grama	2057	2741	2306	2368	33.2523	12.105	-15.8701
Maripá De Minas	2719	1627	2757	2367.67	-40.1618	1.39757	69.453
Divinésia	1317	2115	3610	2347.33	60.5923	174.108	70.6856
Aracitaba	2069	1676	3287	2344	-18.9947	58.869	96.1217
Coimbra	1610	2122	3289	2340.33	31.8012	104.286	54.9953
Conceição Dos Ouros	2627	1839	2537	2334.33	-29.9962	-3.42596	37.9554
Cipotânea	1785	1908	3254	2315.67	6.89076	82.2969	70.5451
Toledo	1983	1984	2946	2304.33	0.0504286	48.5628	48.4879
Capim Branco	4135	1979	743	2285.67	-52.1403	-82.0314	-62.4558
Capela Nova	1623	1629	3596	2282.67	0.369686	121.565	120.749
Simonésia	2198	1776	2852	2275.33	-19.1993	29.7543	60.5856
Santo Antônio Do Rio Abaixo	1285	2232	3246	2254.33	73.6965	152.607	45.4301
Taiobeiras	2068	2019	2651	2246	-2.36944	28.1915	31.3026
Caetanópolis	2328	1782	2619	2243	-23.4536	12.5	46.9697
Lassance	2712	2029	1982	2241	-25.1844	-26.9174	-2.31641
Senhora De Oliveira	2342	1607	2743	2230.67	-31.3834	17.1221	70.6907
São Miguel Do Anta	1458	2097	3133	2229.33	43.8272	114.883	49.4039
Santana Da Vargem	2730	1252	2695	2225.67	-54.1392	-1.28205	115.256
São João Do Manteninha	1965	2672	2028	2221.67	35.9796	3.20611	-24.1018
Barroso	1960	1589	3098	2215.67	-18.9286	58.0612	94.9654
Belo Oriente	1779	2072	2786	2212.33	16.4699	56.6048	34.4595
Astolfo Dutra	1740	1279	3598	2205.67	-26.4943	106.782	181.314
Divinolândia De Minas	1450	2011	3104	2188.33	38.6897	114.069	54.3511
Santa Rosa Da Serra	2583	2441	1482	2168.67	-5.49748	-42.6249	-39.2872
Gouveia	1612	1012	3823	2149	-37.2208	137.159	277.767
Canaã	1100	1387	3927	2138	26.0909	257	183.129
Tiradentes	1639	1740	2980	2119.67	6.16229	81.8182	71.2644
Senador José Bento	1354	2051	2897	2100.67	51.4771	113.959	41.2482
São Sebastião Do Rio Preto	921	1306	4053	2093.33	41.8024	340.065	210.337
Nova Era	2243	1626	2406	2091.67	-27.5078	7.26705	47.9705
Mesquita	2050	1644	2575	2089.67	-19.8049	25.6098	56.6302
Marmelópolis	1681	1813	2763	2085.67	7.85247	64.3664	52.3993
Araçaí	2739	1466	2043	2082.67	-46.4768	-25.4107	39.3588
Santa Margarida	1846	1706	2644	2065.33	-7.58397	43.2286	54.9824
Fronteira	2527	1661	2001	2063	-34.2699	-20.8152	20.4696
Paiva	1303	1770	3093	2055.33	35.8404	137.375	74.7458
Minas Novas	1820	1909	2417	2048.67	4.89011	32.8022	26.6108
Alfredo Vasconcelos	2309	2224	1607	2046.67	-3.68125	-30.4028	-27.7428
Marliéria	2006	557	3568	2043.67	-72.2333	77.8664	540.575
Carvalhópolis	1567	1584	2977	2042.67	1.08488	89.9809	87.9419
Pedras De Maria Da Cruz	895	1694	3508	2032.33	89.2737	291.955	107.084
Salto Da Divisa	1707	3483	902	2030.67	104.042	-47.1588	-74.1028
Morro Do Pilar	1152	1865	3057	2024.67	61.8924	165.365	63.9142
Pirajuba	3195	1230	1623	2016	-61.5023	-49.2019	31.9512
Simão Pereira	2251	1673	2013	1979	-25.6775	-10.5731	20.3228
Ervália	1334	1517	3030	1960.33	13.7181	127.136	99.7363
Rochedo De Minas	1723	1867	2278	1956	8.35752	32.2113	22.0139
Jequitaí	2177	1089	2566	1944	-49.977	17.8686	135.629
Santana Do Paraíso	1205	726	3882	1937.67	-39.751	222.158	434.711
Santa Luzia	1737	1688	2177	1867.33	-2.82096	25.331	28.9692
Rio Doce	1301	2802	1496	1866.33	115.373	14.9885	-46.6096
Consolação	1227	2245	2095	1855.67	82.9666	70.7416	-6.68151
Serra Dos Aimorés	1656	2081	1819	1852	25.6643	9.843	-12.5901
Francisco Dumont	1145	2085	2314	1848	82.0961	102.096	10.9832
São José Do Alegre	636	2354	2548	1846	270.126	300.629	8.24129
Itaobim	1235	1441	2766	1814	16.6802	123.968	91.95
Gonçalves	1389	1029	3015	1811	-25.9179	117.063	193.003
Lamim	1647	1051	2708	1802	-36.187	64.4202	157.659
Juatuba	1664	2043	1595	1767.33	22.7764	-4.14663	-21.9285
Gonzaga	704	2192	2359	1751.67	211.364	235.085	7.61861
Itabirito	1797	1221	2202	1740	-32.0534	22.5376	80.344
Teixeiras	1344	1252	2621	1739	-6.84524	95.0149	109.345
Joaquim Felício	1978	1062	2132	1724	-46.3094	7.78564	100.753
Riacho Dos Machados	1062	2070	1961	1697.67	94.9153	84.6516	-5.2657
Amparo Do Serra	1143	2010	1920	1691	75.853	67.979	-4.47761
Durandé	1370	1096	2590	1685.33	-20	89.0511	136.314
Grão Mogol	2012	1124	1907	1681	-44.1352	-5.21869	69.6619
Rubelita	1669	1839	1528	1678.67	10.1857	-8.44817	-16.9114
Conceição Das Pedras	788	1933	2313	1678	145.305	193.528	19.6586
Ibitiúra De Minas	1319	1408	2299	1675.33	6.74754	74.2987	63.2812
Coronel Murta	1356	1309	2227	1630.67	-3.46608	64.233	70.1299
Guidoval	1000	2491	1395	1628.67	149.1	39.5	-43.9984
Campo Do Meio	1539	1374	1912	1608.33	-10.7212	24.2365	39.1557
Mirabela	2321	1422	1068	1603.67	-38.7333	-53.9854	-24.8945
Caxambu	2188	1018	1594	1600	-53.4735	-27.1481	56.5815
Buritizeiro	2867	891	1007	1588.33	-68.9222	-64.8762	13.0191
Jaguaraçu	1993	1608	1158	1586.33	-19.3176	-41.8966	-27.9851
Engenheiro Navarro	1669	1494	1586	1583	-10.4853	-4.97304	6.15797
Cachoeira Da Prata	1115	1348	2280	1581	20.8969	104.484	69.1395
Varzelândia	2292	1380	1062	1578	-39.7906	-53.6649	-23.0435
Senador Modestino Gonçalves	664	1103	2944	1570.33	66.1145	343.373	166.908
Moeda	1445	1931	1333	1569.67	33.6332	-7.75087	-30.9684
Pequeri	1950	658	2087	1565	-66.2564	7.02564	217.173
Urucânia	762	2684	1246	1564	252.231	63.5171	-53.5768
Passabém	669	1131	2836	1545.33	69.0583	323.916	150.752
Dores De Campos	1483	1279	1819	1527	-13.7559	22.6568	42.2205
Caputira	1548	684	2301	1511	-55.814	48.6434	236.404
São Brás Do Suaçuí	1948	1362	1194	1501.33	-30.0821	-38.7064	-12.3348
Itaipé	369	1468	2640	1492.33	297.832	615.447	79.8365
Carmésia	939	1658	1870	1489	76.5708	99.148	12.7865
Senador Amaral	994	1216	2255	1488.33	22.334	126.861	85.4441
São José Do Mantimento	601	1376	2462	1479.67	128.952	309.651	78.9244
Claro Dos Poções	1140	1527	1723	1463.33	33.9474	51.1404	12.8356
Córrego Do Bom Jesus	1401	1340	1638	1459.67	-4.35403	16.9165	22.2388
Olímpio Noronha	1882	1294	1185	1453.67	-31.2434	-37.0351	-8.42349
Igarapé	1004	1223	2113	1446.67	21.8127	110.458	72.7719
Turmalina	1424	1357	1558	1446.33	-4.70506	9.41011	14.8121
Araporã	1699	1351	1272	1440.67	-20.4826	-25.1324	-5.84752
Catuji	824	1081	2376	1427	31.1893	188.35	119.796
Cachoeira Dourada	374	1263	2642	1426.33	237.701	606.417	109.184
Santa Bárbara	1667	661	1930	1419.33	-60.3479	15.7768	191.982
Formoso	1195	846	2182	1407.67	-29.205	82.5941	157.92
Lagoa Dos Patos	796	498	2910	1401.33	-37.4372	265.578	484.337
Rio Pardo De Minas	1411	1059	1724	1398	-24.9468	22.1828	62.7951
Cachoeira De Pajeú	1304	1390	1480	1391.33	6.59509	13.4969	6.47482
Córrego Novo	935	1412	1801	1382.67	51.016	92.6203	27.5496
Matias Cardoso	1450	935	1762	1382.33	-35.5172	21.5172	88.4492
São José Da Safira	1744	1082	1277	1367.67	-37.9587	-26.7775	18.0222
Cedro Do Abaeté	1151	718	2231	1366.67	-37.6195	93.8315	210.724
Arantina	1144	1066	1879	1363	-6.81818	64.2483	76.2664
Padre Paraíso	797	1240	2050	1362.33	55.5834	157.215	65.3226
Montalvânia	1662	1397	1025	1361.33	-15.9446	-38.3273	-26.6285
Rio Do Prado	1474	945	1635	1351.33	-35.8887	10.9227	73.0159
São Bento Abade	1298	1390	1356	1348	7.08783	4.46841	-2.44604
Mamonas	953	1655	1434	1347.33	73.6621	50.4722	-13.3535
Congonhas Do Norte	782	1180	2066	1342.67	50.8951	164.194	75.0847
Acaiaca	1345	1166	1503	1338	-13.3086	11.7472	28.9022
São Lourenço	1468	602	1897	1322.33	-58.9918	29.2234	215.116
Lagoa Santa	1985	1229	740	1318	-38.0856	-62.7204	-39.7884
Ribeirão Vermelho	1509	1083	1340	1310.67	-28.2306	-11.1995	23.7304
São Romão	981	907	2011	1299.67	-7.54332	104.995	121.72
Ouro Branco	1314	1034	1550	1299.33	-21.309	17.9604	49.9033
Berilo	1550	1105	1210	1288.33	-28.7097	-21.9355	9.50226
Santana Do Deserto	1681	981	1193	1285	-41.6419	-29.0303	21.6106
Santa Efigênia De Minas	570	1552	1679	1267	172.281	194.561	8.18299
Sardoá	770	1145	1843	1252.67	48.7013	139.351	60.9607
Sapucaí-Mirim	1322	748	1539	1203	-43.4191	16.4145	105.749
Diogo De Vasconcelos	813	1376	1371	1186.67	69.2497	68.6347	-0.363372
Congonhas	1095	424	2028	1182.33	-61.2785	85.2055	378.302
Dona Euzébia	2178	749	569	1165.33	-65.6107	-73.8751	-24.032
Divisópolis	717	829	1899	1148.33	15.6206	164.854	129.071
Diamantina	1138	878	1407	1141	-22.8471	23.638	60.2506
Virgem Da Lapa	1006	1049	1362	1139	4.27435	35.3877	29.8379
Dom Cavati	1077	952	1351	1126.67	-11.6063	25.441	41.9118
Francisco Badaró	1233	790	1328	1117	-35.9286	7.70479	68.1013
Nova União	711	761	1857	1109.67	7.03235	161.181	144.021
Ubaporanga	948	1152	1207	1102.33	21.519	27.3207	4.77431
Manhumirim	1917	595	789	1100.33	-68.9619	-58.8419	32.605
Ewbank Da Câmara	1673	819	677	1056.33	-51.046	-59.5338	-17.3382
Felício Dos Santos	583	1019	1528	1043.33	74.7856	162.093	49.9509
Fama	1113	904	1041	1019.33	-18.7781	-6.469	15.1549
Bandeira Do Sul	1930	480	647	1019	-75.1295	-66.4767	34.7917
São João Do Paraíso	979	785	1156	973.333	-19.8161	18.0797	47.2611
Araponga	725	1197	994	972	65.1034	37.1034	-16.9591
Planura	1897	299	669	955	-84.2383	-64.7338	123.746
Santana Do Riacho	768	438	1651	952.333	-42.9688	114.974	276.941
Contagem	848	864	1141	951	1.88679	34.5519	32.0602
Santa Maria Do Salto	873	612	1271	918.667	-29.8969	45.5899	107.68
Caparaó	1030	492	1187	903	-52.233	15.2427	141.26
Pirapora	1170	805	695	890	-31.1966	-40.5983	-13.6646
Rodeiro	595	1251	811	885.667	110.252	36.3025	-35.1719
Mata Verde	538	602	1385	841.667	11.8959	157.435	130.066
Barão De Cocais	343	514	1668	841.667	49.8542	386.297	224.514
Santa Fé De Minas	578	573	1369	840	-0.865052	136.851	138.918
Cajuri	661	481	1334	825.333	-27.2315	101.815	177.339
São José Da Lapa	1134	532	733	799.667	-53.0864	-35.3616	37.782
Catas Altas Da Noruega	537	980	866	794.333	82.4953	61.2663	-11.6327
Sericita	673	961	724	786	42.7935	7.57801	-24.6618
Carbonita	150	917	1287	784.667	511.333	758	40.349
Chapada Do Norte	583	774	995	784	32.7616	70.669	28.553
Ipaba	393	823	960	725.333	109.415	144.275	16.6464
Bela Vista De Minas	544	745	881	723.333	36.9485	61.9485	18.255
Botumirim	508	541	1110	719.667	6.49606	118.504	105.176
Ipatinga	432	1158	554	714.667	168.056	28.2407	-52.1589
Ibiaí	950	86	1053	696.333	-90.9474	10.8421	1124.42
Ribeirão Das Neves	645	687	679	670.333	6.51163	5.27132	-1.16448
Santana Do Jacaré	781	547	629	652.333	-29.9616	-19.4622	14.9909
Itacarambi	572	532	852	652	-6.99301	48.951	60.1504
Sabará	670	400	811	627	-40.2985	21.0448	102.75
Entre Folhas	327	507	1043	625.667	55.0459	218.96	105.72
Santa Rita De Minas	581	601	577	586.333	3.44234	-0.688468	-3.99334
Águas Vermelhas	651	491	500	547.333	-24.5776	-23.1951	1.83299
São João Do Manhuaçu	490	459	681	543.333	-6.32653	38.9796	48.366
João Monlevade	228	355	995	526	55.7018	336.404	180.282
Lontra	124	647	748	506.333	421.774	503.226	15.6105
Pedra Dourada	404	451	610	488.333	11.6337	50.9901	35.255
Itacambira	285	462	676	474.333	62.1053	137.193	46.3203
Couto De Magalhães De Minas	326	618	466	470	89.5706	42.9448	-24.5955
Datas	173	356	823	450.667	105.78	375.723	131.18
Ibirité	753	194	351	432.667	-74.2364	-53.3865	80.9278
Vespasiano	142	553	531	408.667	289.437	273.944	-3.9783
Belo Horizonte	18	399	786	401	2116.67	4266.67	96.9925
Timóteo	325	363	463	383.667	11.6923	42.4615	27.5482
Coronel Fabriciano	443	455	219	372.333	2.7088	-50.5643	-51.8681
Alto Jequitibá	299	386	415	366.667	29.097	38.796	7.51295
Presidente Kubitschek	675	141	254	356.667	-79.1111	-62.3704	80.1418
Santa Bárbara Do Leste	338	265	459	354	-21.5976	35.7988	73.2075
Montezuma	82	468	376	308.667	470.732	358.537	-19.6581
São Gonçalo Do Rio Preto	238	74	607	306.333	-68.9076	155.042	720.27
Cristália	213	129	500	280.667	-39.4366	134.742	287.597
Albertina	258	132	284	224.667	-48.8372	10.0775	115.152
Rio Acima	266	21	263	183.333	-92.1053	-1.12782	1152.38
Nova Lima	161	32	38	77	-80.1242	-76.3975	18.75

## Sheet: raw_milk
location	sold_raw_milk_kL_2006	sold_raw_milk_kL_2017	sold_raw_milk_kL_mean	variation_2017_to_2006
Abadia Dos Dourados	17307	35369	26338	104362396718091
Abaeté	41647	50299	45973	207746056138497
Abre Campo	6164	7160	6662	161583387410772
Acaiaca	1120	1256	1188	121428571428571
Açucena	4346	7458	5902	716060745513116
Água Boa	8300	13155	10727.5	584939759036145
Água Comprida	2589	2932	2760-05-01	13248358439552
Aguanil	3067	3780	3423-05-01	232474731007499
Águas Formosas	9102	8396	8749	-775653702482971
Águas Vermelhas	374	113	243.5	-697860962566845
Aimorés	19867	22062	20964.5	110484723410681
Aiuruoca	9403	24166	16784.5	157003084122089
Alagoa	1430	2078	1754	453146853146853
Albertina	105	230	167.5	119047619047619
Além Paraíba	8934	6418	7676	-281620774569062
Alfenas	8660	13305	10982.5	536374133949192
Alfredo Vasconcelos	2199	1478	1838.5	-32787630741246
Almenara	6030	4149	5089-05-01	-311940298507463
Alpercata	4629	4290	4459-05-01	-732339598185353
Alpinópolis	29301	35374	32337.5	207262550766185
Alterosa	3889	6590	5239-05-01	694523013628182
Alto Caparaó	144	323	233.5	124305555555556
Alto Rio Doce	9177	12697	10937	383567614688896
Alvarenga	1403	4355	2879	210406272273699
Alvinópolis	9382	12061	10721.5	285546791728842
Alvorada De Minas	1547	4261	2904	175436328377505
Amparo Do Serra	1858	1573	1715.5	-153390742734123
Andradas	7713	7310	7511-05-01	-522494489822378
Cachoeira De Pajeú	961	563	762	-414151925078044
Andrelândia	13143	28263	20703	115042227801872
Angelândia	376	974	675	159042553191489
Antônio Carlos	4259	11743	8001	175722000469594
Antônio Dias	1481	1811	1646	222822417285618
Antônio Prado De Minas	3527	3037	3282	-138928267649561
Araçaí	1387	1825	1606	315789473684211
Aracitaba	1631	3155	2393	934396076026977
Araçuaí	2774	2583	2678-05-01	-688536409516943
Araguari	11824	22807	17315.5	92887347767253
Arantina	990	1704	1347	721212121212121
Araponga	941	671	806	-286928799149841
Araporã	1210	999	1104.5	-174380165289256
Arapuá	5008	15919	10463.5	217871405750799
Araújos	8795	22350	15572.5	15412166003411
Araxá	27054	39428	33241	457381533229837
Arceburgo	5427	3750	4588-05-01	-309010503040354
Arcos	17252	26478	21865	53477857639694
Areado	3623	6456	5039-05-01	781948661330389
Argirita	4148	4548	4348	964320154291225
Aricanduva	648	2084	1366	221604938271605
Arinos	5724	7971	6847-05-01	392557651991614
Astolfo Dutra	1250	3124	2187	149.92
Ataléia	13330	15322	14326	149437359339835
Augusto De Lima	939	2944	1941-05-01	213525026624068
Baependi	6999	18675	12837	166823831975997
Baldim	3947	3067	3507	-222954142386623
Bambuí	32381	39669	36025	225070257249622
Bandeira	1951	2995	2473	535110199897488
Bandeira Do Sul	428	568	498	327102803738318
Barão De Cocais	486	1160	823	138683127572016
Barão De Monte Alto	7653	8229	7941	752646021168169
Barbacena	11341	21155	16248	865355788731152
Barra Longa	6332	7157	6744-05-01	130290587492104
Barroso	1458	2758	2108	891632373113855
Bela Vista De Minas	288	699	493.5	142708333333333
Belmiro Braga	5790	4631	5210-05-01	-200172711571675
Belo Horizonte	371	685	528	846361185983828
Belo Oriente	1469	2173	1821	479237576582709
Belo Vale	3703	3407	3555	-799351876856603
Berilo	448	135	291.5	-698660714285714
Bertópolis	3833	5292	4562-05-01	38064179493869
Berizal	358	126	242	-64804469273743
Betim	2254	1139	1696.5	-494676131322094
Bias Fortes	4105	6846	5475-05-01	667722289890378
Bicas	3869	2907	3388	-24864306022228
Biquinhas	9879	10959	10419	109322805952019
Boa Esperança	12462	18968	15715	522067083935163
Bocaina De Minas	4864	12404	8634	155016447368421
Bocaiúva	4712	7509	6110-05-01	593590831918506
Bom Despacho	59204	73474	66339	241031011418147
Bom Jardim De Minas	1552	3425	2488-05-01	120682989690722
Bom Jesus Da Penha	7888	8826	8357	118914807302231
Bom Jesus Do Amparo	1524	2347	1935-05-01	54002624671916
Bom Jesus Do Galho	4720	7172	5946	519491525423729
Bom Repouso	3093	2494	2793-05-01	-193663110248949
Bom Sucesso	17396	28854	23125	658657162566107
Bonfim	5221	7819	6520	497605822639341
Bonfinópolis De Minas	1377	4562	2969-05-01	231299927378359
Bonito De Minas	354	NA	NA	NA
Borda Da Mata	6350	12648	9499	991811023622047
Botelhos	3462	6503	4982-05-01	878393991912189
Botumirim	155	158	156.5	193548387096774
Brasilândia De Minas	3318	4381	3849-05-01	320373719107896
Brasília De Minas	1751	974	1362.5	-443746430611079
Brás Pires	1730	2587	2158-05-01	495375722543353
Braúnas	3299	8636	5967-05-01	161776295847226
Brazópolis	8510	10698	9604	25710928319624
Brumadinho	5604	4929	5266-05-01	-120449678800857
Bueno Brandão	6814	12804	9809	87907249779865
Buenópolis	1912	3649	2780-05-01	90847280334728
Bugre	962	3045	2003-05-01	216528066528067
Buritis	8428	13680	11054	623160892263882
Buritizeiro	631	361	496	-427892234548336
Cabeceira Grande	6348	14609	10478.5	130135475740391
Cabo Verde	5431	5220	5325-05-01	-388510403240655
Cachoeira Da Prata	1330	2251	1790.5	692481203007519
Cachoeira De Minas	5108	9582	7345	875880971025842
Cachoeira Dourada	1084	2363	1723.5	117988929889299
Caetanópolis	1723	2362	2042-05-01	370864770748694
Caeté	1052	1563	1307.5	48574144486692
Caiana	1204	2941	2072-05-01	144269102990033
Cajuri	359	1124	741.5	213091922005571
Caldas	19133	25099	22116	311817279046673
Camacho	1887	4422	3154-05-01	134340222575517
Camanducaia	1424	1277	1350.5	-103230337078652
Cambuí	3013	4791	3902	590109525389977
Cambuquira	2668	3147	2907-05-01	179535232383808
Campanário	2698	1804	2251	-331356560415122
Campanha	2120	2505	2312-05-01	181603773584906
Campestre	11178	8884	10031	-205224548219717
Campina Verde	38537	50993	44765	323221838752368
Campo Azul	199	256	227.5	28643216080402
Campo Belo	10589	11915	11252	12522428935688
Campo Do Meio	1278	1308	1293	234741784037559
Campo Florido	8043	11965	10004	487628994156409
Campos Altos	9252	14518	11885	569174232598357
Campos Gerais	4573	7124	5848-05-01	557839492674393
Canaã	1244	3370	2307	170900321543408
Canápolis	4522	6664	5593	473684210526316
Cana Verde	3665	3069	3367	-162619372442019
Candeias	7407	9785	8596	321047657621169
Cantagalo	2818	5748	4283	103974449964514
Caparaó	414	936	675	126086956521739
Capela Nova	1475	3221	2348	118372881355932
Capelinha	3285	3888	3586-05-01	183561643835616
Capetinga	4045	6374	5209-05-01	575772558714462
Capim Branco	1891	628	1259.5	-667900581702803
Capinópolis	4526	6500	5513	436146707909854
Capitão Andrade	3790	4640	4215	224274406332454
Capitão Enéas	4146	2563	3354-05-01	-381813796430294
Capitólio	4975	7345	6160	476381909547739
Caputira	581	1911	1246	228915662650602
Caraí	3272	7063	5167-05-01	115861858190709
Caranaíba	3206	4843	4024-05-01	510605115408609
Carandaí	6726	11010	8868	63693131132917
Carangola	4164	6271	5217-05-01	506003842459174
Caratinga	6055	19745	12900	226094137076796
Carbonita	421	617	519	465558194774347
Careaçu	2659	6611	4635	148627303497555
Carlos Chagas	33005	41955	37480	271171034691713
Carmésia	519	692	605.5	333333333333333
Carmo Da Cachoeira	8273	2582	5427-05-01	-687900398887949
Carmo Da Mata	6733	8384	7558-05-01	245210158918758
Carmo De Minas	3047	19194	11120.5	529931079750574
Carmo Do Cajuru	13254	26284	19769	983099441677984
Carmo Do Paranaíba	32944	56327	44635.5	709780233122875
Carmo Do Rio Claro	24681	41895	33288	697459584295612
Carmópolis De Minas	10181	9594	9887-05-01	-576564188193694
Carneirinho	15952	14731	15341.5	-765421263791374
Carrancas	8736	15430	12083	766254578754579
Carvalhópolis	1547	2745	2146	774402068519716
Carvalhos	9246	16428	12837	776768332251785
Casa Grande	4793	12834	8813-05-01	16776549134154
Cascalho Rico	8237	4078	6157-05-01	-50491683865485
Cássia	16821	10334	13577.5	-385648891266869
Conceição Da Barra De Minas	7982	19306	13644	141869205712854
Cataguases	7092	8032	7562	132543711223914
Catas Altas	38	399	218.5	950
Catas Altas Da Noruega	791	493	642	-376738305941846
Catuji	1026	2222	1624	116569200779727
Catuti	785	1619	1202	106242038216561
Caxambu	968	1368	1168	413223140495868
Cedro Do Abaeté	644	2022	1333	213975155279503
Central De Minas	4722	4332	4527	-825921219822109
Centralina	5602	4198	4900	-250624776865405
Chácara	2307	3510	2908-05-01	521456436931079
Chalé	2824	5490	4157	944050991501416
Chapada Do Norte	326	86	206	-736196319018405
Chapada Gaúcha	285	1681	983	489824561403509
Chiador	1952	2750	2351	408811475409836
Cipotânea	1734	3062	2398	765859284890427
Claraval	3125	1290	2207-05-01	-58.72
Claro Dos Poções	1069	904	986.5	-154349859681946
Cláudio	12395	24594	18494.5	984187172246874
Coimbra	1992	3018	2505	515060240963855
Coluna	5101	8287	6694	624583415016663
Comendador Gomes	12567	16168	14367.5	28654412349805
Comercinho	2797	1506	2151-05-01	-461565963532356
Conceição Da Aparecida	3222	4192	3707	301055245189323
Conceição Das Pedras	1769	2245	2007	269078575466365
Conceição Das Alagoas	5201	9570	7385-05-01	840030763314747
Conceição De Ipanema	5241	9316	7278-05-01	777523373402022
Conceição Do Mato Dentro	4177	1551	2864	-628680871438832
Conceição Do Pará	4631	8146	6388-05-01	759015331461887
Conceição Do Rio Verde	5746	9895	7820-05-01	722067525234946
Conceição Dos Ouros	1827	2367	2097	295566502463054
Cônego Marinho	230	128	179	-443478260869565
Confins	330	123	226.5	-627272727272727
Congonhal	3684	5397	4540-05-01	464983713355049
Congonhas	399	1695	1047	324812030075188
Congonhas Do Norte	797	1083	940	358845671267252
Conquista	8748	8912	8830	187471422039323
Conselheiro Lafaiete	4179	7127	5653	705431921512323
Conselheiro Pena	15328	21231	18279.5	385112212943633
Consolação	2124	1841	1982-05-01	-133239171374765
Contagem	805	739	772	-819875776397516
Coqueiral	4410	8316	6363	885714285714286
Coração De Jesus	3311	3082	3196-05-01	-691633947447901
Cordisburgo	11161	10092	10626.5	-957799480333303
Cordislândia	5215	5240	5227-05-01	479386385426654
Corinto	8259	10948	9603-05-01	325584211163579
Coroaci	6120	9169	7644-05-01	498202614379085
Coromandel	60498	99001	79749.5	636434262289662
Coronel Fabriciano	414	91	252.5	-780193236714976
Coronel Murta	1029	1047	1038	174927113702624
Coronel Pacheco	5460	6250	5855	144688644688645
Coronel Xavier Chaves	2454	8210	5332	234555827220864
Córrego Danta	4267	5681	4974	331380360909304
Córrego Do Bom Jesus	1205	1310	1257.5	871369294605809
Córrego Fundo	1636	3431	2533-05-01	109718826405868
Córrego Novo	1308	1621	1464.5	239296636085627
Couto De Magalhães De Minas	480	280	380	-416666666666667
Crisólita	6050	15549	10799.5	15700826446281
Cristais	5734	15546	10640	171119637251482
Cristália	78	44	61	-435897435897436
Cristiano Otoni	7055	12354	9704-05-01	751098511693834
Cristina	5190	11690	8440	1252408477842
Crucilândia	3953	4838	4395-05-01	223880597014925
Cruzeiro Da Fortaleza	8759	37174	22966.5	324409179130038
Cruzília	8360	11261	9810-05-01	34700956937799
Cuparaque	4679	6804	5741-05-01	454156871126309
Curral De Dentro	394	529	461.5	342639593908629
Curvelo	21889	16718	19303.5	-236237379505688
Datas	240	473	356.5	970833333333333
Delfim Moreira	5533	7172	6352-05-01	296222664015905
Delfinópolis	15002	15522	15262	346620450606586
Delta	583	1248	915.5	114065180102916
Descoberto	4631	5464	5047-05-01	179874757071907
Desterro De Entre Rios	5972	10861	8416-05-01	818653717347622
Desterro Do Melo	2767	5316	4041-05-01	921214311528731
Diamantina	593	133	363	-775716694772344
Diogo De Vasconcelos	1208	727	967.5	-39817880794702
Dionísio	3309	4243	3776	282260501662134
Divinésia	1996	3462	2729	734468937875751
Divino	2590	3872	3231	494980694980695
Divino Das Laranjeiras	3552	4856	4204	367117117117117
Divinolândia De Minas	1870	2749	2309-05-01	470053475935829
Divinópolis	14326	26393	20359.5	842314672623203
Divisa Alegre	65	NA	NA	NA
Divisa Nova	4703	6045	5374	285349776738252
Divisópolis	609	822	715.5	349753694581281
Dom Bosco	4433	5563	4998	254906383938642
Dom Cavati	931	1284	1107.5	379162191192266
Dom Joaquim	1024	862	943	-158203125
Dom Silvério	5280	4785	5032-05-01	-9375
Dom Viçoso	1522	4356	2939	186202365308804
Dona Euzébia	732	250	491	-658469945355191
Dores De Campos	1174	1479	1326.5	259795570698467
Dores De Guanhães	2929	3976	3452-05-01	357459883919426
Dores Do Indaiá	19741	17192	18466.5	-129122131604275
Dores Do Turvo	8016	11645	9830-05-01	452719560878243
Doresópolis	3006	4435	3720-05-01	475382568196939
Douradoquara	6892	10639	8765-05-01	543673824724318
Durandé	919	1364	1141.5	484221980413493
Elói Mendes	10534	19660	15097	866337573571293
Engenheiro Caldas	4727	5576	5151-05-01	179606515760525
Engenheiro Navarro	1149	1281	1215	114882506527415
Entre Folhas	442	863	652.5	952488687782805
Entre Rios De Minas	8584	11245	9914-05-01	309995340167754
Ervália	1236	1885	1560.5	525080906148867
Esmeraldas	13550	8989	11269.5	-336605166051661
Espera Feliz	1052	4997	3024-05-01	375
Espinosa	3256	3259	3257-05-01	921375921375921
Espírito Santo Do Dourado	4652	6327	5489-05-01	36006018916595
Estiva	2772	3731	3251-05-01	345959595959596
Estrela Dalva	4847	4740	4793-05-01	-220755106251289
Estrela Do Indaiá	14633	15072	14852.5	300006833868653
Estrela Do Sul	5043	6694	5868-05-01	327384493357129
Eugenópolis	6713	6161	6437	-822285118426933
Ewbank Da Câmara	691	561	626	-188133140376266
Extrema	2194	1379	1786.5	-371467639015497
Fama	869	761	815	-124280782508631
Faria Lemos	3905	7059	5482	807682458386684
Felício Dos Santos	769	1000	884.5	300390117035111
São Gonçalo Do Rio Preto	61	358	209.5	486885245901639
Felisburgo	2182	2063	2122-05-01	-545371219065078
Felixlândia	6683	7007	6845	484812210085291
Fernandes Tourinho	1202	3973	2587-05-01	230532445923461
Ferros	6893	6054	6473-05-01	-121717684607573
Fervedouro	2346	3354	2850	429667519181586
Florestal	2194	4671	3432-05-01	112898814949863
Formiga	17000	28049	22524.5	649941176470588
Formoso	614	1301	957.5	111889250814332
Fortaleza De Minas	2385	2726	2555-05-01	142976939203354
Fortuna De Minas	4405	3949	4177	-103518728717367
Francisco Badaró	499	122	310.5	-755511022044088
Francisco Dumont	1725	1088	1406.5	-369275362318841
Francisco Sá	15264	13018	14141	-147143605870021
Franciscópolis	5507	6751	6129	225894316324678
Frei Gaspar	8329	8327	8328	-240124864929763
Frei Inocêncio	3280	4047	3663-05-01	233841463414634
Frei Lagonegro	1875	4360	3117-05-01	132533333333333
Fronteira	1582	1705	1643.5	777496839443742
Fronteira Dos Vales	2662	4689	3675-05-01	761457550713749
Fruta De Leite	172	11	91.5	-936046511627907
Frutal	31209	35156	33182.5	126469928546253
Funilândia	3922	4283	4102-05-01	92044875063743
Galiléia	8174	7229	7701-05-01	-115610472229019
Gameleiras	338	305	321.5	-976331360946746
Glaucilândia	540	574	557	62962962962963
Goiabeira	2296	3456	2876	505226480836237
Goianá	1021	2171	1596	112634671890304
Gonçalves	749	2161	1455	188518024032043
Gonzaga	2109	1927	2018	-862968231389284
Gouveia	848	2313	1580.5	172759433962264
Governador Valadares	22225	25543	23884	149291338582677
Grão Mogol	587	539	563	-817717206132879
Grupiara	2563	3112	2837-05-01	21420210690597
Guanhães	7467	17447	12457	133654747555913
Guapé	14275	21055	17665	474956217162872
Guaraciaba	1391	3092	2241-05-01	122286125089863
Guaraciama	805	432	618.5	-463354037267081
Guaranésia	1755	4081	2918	132535612535613
Guarani	7485	14460	10972.5	93186372745491
Guarará	2342	2249	2295-05-01	-397096498719044
Guarda-Mor	21326	29525	25425.5	384460283222358
Guaxupé	1679	2006	1842.5	194758784991066
Guidoval	2364	1266	1815	-464467005076142
Guimarânia	11402	29564	20483	159287844237853
Guiricema	6819	6323	6571	-72737938114093
Gurinhatã	23277	35471	29374	523864759204365
Heliodora	1538	3096	2317	101300390117035
Iapu	3128	5059	4093-05-01	6173273657289
Ibertioga	8367	18120	13243.5	116565077088562
Ibiá	27475	38905	33190	416014558689718
Ibiaí	82	471	276.5	474390243902439
Ibiracatu	158	31	94.5	-80379746835443
Ibiraci	4539	7668	6103-05-01	689358889623265
Ibirité	192	172	182	-104166666666667
Ibitiúra De Minas	1178	1476	1327	252971137521222
Ibituruna	4875	7906	6390-05-01	62174358974359
Icaraí De Minas	5699	10107	7903	773469029654325
Igarapé	1146	1894	1520	652705061082024
Igaratinga	7566	15005	11285.5	983214380121597
Iguatama	11267	12383	11825	990503239549126
Ijaci	2838	5358	4098	887949260042283
Ilicínea	6780	13987	10383.5	106297935103245
Imbé De Minas	642	2624	1633	308722741433022
Inconfidentes	2951	2995	2973	149101999322264
Indaiabira	374	82	228	-780748663101604
Indianópolis	3505	4325	3915	2339514978602
Ingaí	10646	20560	15603	931241780950592
Inhapim	6196	15858	11027	15593931568754
Inhaúma	14524	20863	17693.5	436450013770311
Inimutaba	3255	3966	3610-05-01	218433179723502
Ipaba	755	721	738	-450331125827815
Ipanema	8712	17041	12876.5	956037649219467
Ipatinga	1098	333	715.5	-69672131147541
Ipiaçu	3701	3418	3559-05-01	-764658200486355
Ipuiúna	5190	6067	5628-05-01	16897880539499
Iraí De Minas	10700	20394	15547	905981308411215
Itabira	7938	7518	7728	-529100529100529
Itabirinha	3123	3732	3427-05-01	195004803073967
Itabirito	1063	1809	1436	701787394167451
Itacambira	282	34	158	-879432624113475
Itacarambi	448	577	512.5	287946428571429
Itaguara	11623	15088	13355.5	298115804869655
Itaipé	1087	2000	1543.5	839926402943882
Itajubá	7123	6294	6708-05-01	-116383546258599
Itamarandiba	4619	12305	8462	166399653604676
Itamarati De Minas	1575	4901	3238	211174603174603
Itambacuri	16329	19851	18090	215689876906118
Itambé Do Mato Dentro	1734	3328	2531	919261822376009
Itamogi	1304	1844	1574	414110429447853
Itamonte	7877	14973	11425	900850577631078
Itanhandu	5042	10894	7968	116065053550179
Itanhomi	3891	9765	6828	150963762528913
Itaobim	1018	1365	1191.5	340864440078585
Itapagipe	49185	48009	48597	-239097285757853
Itapecerica	15683	26008	20845.5	658356181852962
Itapeva	1693	2015	1854	190194920259894
Itatiaiuçu	1318	2184	1751	657056145675266
Itaú De Minas	3111	3603	3357	158148505303761
Itaúna	10216	17100	13658	673844949099452
Itaverava	2237	3042	2639-05-01	359856951274028
Itinga	2314	1333	1823.5	-423941227312014
Itueta	6098	4922	5510	-192850114791735
Ituiutaba	28392	50225	39308.5	768984220907298
Itumirim	9668	15189	12428.5	571059164253206
Iturama	12020	10827	11423.5	-992512479201331
Itutinga	10168	20852	15510	10507474429583
Jaboticatubas	2740	2810	2775	255474452554745
Jacinto	5133	4047	4590	-211572180011689
Jacuí	5907	9980	7943-05-01	689520907398002
Jacutinga	3104	3577	3340-05-01	152384020618557
Jaguaraçu	1361	950	1155.5	-301983835415136
Jaíba	2873	1488	2180-05-01	-482074486599373
Jampruca	5274	5668	5471	74706105422829
Janaúba	7892	5808	6850	-264064875823619
Januária	2155	1009	1582	-531786542923434
Japaraíba	6573	6115	6344	-696789898067853
Japonvar	539	159	349	-705009276437848
Jeceaba	2333	2871	2602	23060437205315
Jenipapo De Minas	288	82	185	-715277777777778
Jequeri	4399	4793	4596	895658104114571
Jequitaí	692	1605	1148.5	131936416184971
Jequitibá	9069	6935	8002	-23530709008711
Jequitinhonha	2250	2096	2173	-684444444444444
Jesuânia	3879	11013	7446	183913379737046
Joaíma	8602	6411	7506-05-01	-254708207393629
Joanésia	1849	2779	2314	502974580854516
João Monlevade	346	815	580.5	135549132947977
João Pinheiro	37727	68199	52963	807697405041482
Joaquim Felício	943	1477	1210	56627783669141
Jordânia	9476	9347	9411-05-01	-136133389615872
José Gonçalves De Minas	126	52	89	-587301587301587
José Raydan	3209	5098	4153-05-01	588656902461826
Josenópolis	182	12	97	-934065934065934
Nova União	307	1048	677.5	241368078175896
Juatuba	2036	1541	1788.5	-243123772102161
Juiz De Fora	20463	19683	20073	-38117578067732
Juramento	1240	2018	1629	62741935483871
Juruaia	3890	2774	3332	-286889460154242
Juvenília	481	667	574	386694386694387
Ladainha	1850	4134	2992	123459459459459
Lagamar	22763	37314	30038.5	639239116109476
Lagoa Da Prata	17553	20536	19044.5	169942459978351
Lagoa Dos Patos	431	1879	1155	335962877030162
Lagoa Dourada	9422	20430	14926	116832944173212
Lagoa Formosa	34286	98310	66298	186735110540745
Lagoa Grande	29628	43725	36676.5	475799918995545
Lagoa Santa	319	472	395.5	479623824451411
Lajinha	2487	4515	3501	815440289505428
Lambari	1129	1172	1150.5	380868024800709
Lamim	974	2152	1563	120944558521561
Laranjal	2731	7889	5310	188868546320029
Lassance	1874	915	1394.5	-511739594450374
Lavras	16050	21392	18721	332834890965732
Leandro Ferreira	9092	10970	10031	206555213374395
Leme Do Prado	106	260	183	145283018867925
Leopoldina	27554	27206	27380	-126297452275532
Liberdade	5470	17228	11349	214954296160878
Lima Duarte	11640	21096	16368	812371134020619
Limeira Do Oeste	11327	8219	9773	-274388628939702
Lontra	287	231	259	-195121951219512
Luisburgo	126	145	135.5	150793650793651
Luislândia	611	666	638.5	900163666121113
Luminárias	7460	12351	9905-05-01	655630026809651
Luz	31782	51027	41404.5	60553143288654
Machacalis	4208	6318	5263	501425855513308
Machado	7445	8939	8192	200671591672263
Madre De Deus De Minas	7757	18433	13095	137630527265695
Malacacheta	7720	11021	9370-05-01	42759067357513
Mamonas	1196	725	960.5	-3938127090301
Manga	2011	2208	2109-05-01	979612133267031
Manhuaçu	1422	1423	1422.5	70323488045007
Manhumirim	562	437	499.5	-222419928825623
Mantena	10424	10604	10514	172678434382195
Maravilhas	9346	11430	10388	222983094371924
Mar De Espanha	5420	7930	6675	46309963099631
Maria Da Fé	2317	7680	4998-05-01	2314630988347
Mariana	2076	6397	4236-05-01	208140655105973
Marilac	3164	4405	3784-05-01	392225031605563
Mário Campos	31	NA	NA	NA
Maripá De Minas	1507	2690	2098-05-01	785003317850033
Marliéria	475	3243	1859	582736842105263
Marmelópolis	1758	2738	2248	55745164960182
Martinho Campos	19103	54676	36889.5	186216824582526
Martins Soares	226	714	470	215929203539823
Mata Verde	304	1208	756	297368421052632
Materlândia	1743	5812	3777-05-01	233448078026391
Mateus Leme	4747	9707	7227	104487044449126
Matias Barbosa	2336	1586	1961	-321061643835616
Matias Cardoso	821	1278	1049.5	556638246041413
Matipó	3252	2969	3110-05-01	-870233702337023
Mato Verde	2769	2782	2775-05-01	469483568075117
Matozinhos	2658	4635	3646-05-01	743792325056433
Matutina	7169	18166	12667.5	153396568559074
Medeiros	4795	11124	7959-05-01	131991657977059
Medina	1957	2652	2304-05-01	355135411343894
Mendes Pimentel	5178	5126	5152	-100424874468907
Mercês	5686	9461	7573-05-01	663911361238129
Mesquita	960	1104	1032	15
Minas Novas	1186	507	846.5	-572512647554806
Minduri	4172	4260	4216	210930009587728
Mirabela	1176	531	853.5	-548469387755102
Miradouro	4388	8651	6519-05-01	97151321786691
Miraí	5580	4367	4973-05-01	-217383512544803
Miravânia	68	50	59	-264705882352941
Moeda	1877	1064	1470.5	-433137986148109
Moema	5111	14530	9820-05-01	184288788886715
Monjolos	4577	3660	4118-05-01	-20034957395674
Monsenhor Paulo	4918	6042	5480	228548190321269
Montalvânia	1010	376	693	-627722772277228
Monte Alegre De Minas	34335	55662	44998.5	621144604630843
Monte Azul	4017	4474	4245-05-01	113766492407269
Monte Belo	6881	4899	5890	-288039529138207
Monte Carmelo	20652	24795	22723.5	20061011040093
Monte Formoso	732	1289	1010.5	760928961748634
Monte Santo De Minas	6082	7511	6796-05-01	23495560670832
Montes Claros	9052	6423	7737-05-01	-290433053468847
Monte Sião	2858	5303	4080-05-01	855493351994402
Montezuma	214	37	125.5	-827102803738318
Morada Nova De Minas	9713	10362	10037.5	668176670441676
Morro Da Garça	12059	6672	9365-05-01	-446720291898167
Morro Do Pilar	917	456	686.5	-502726281352236
Munhoz	2050	3391	2720-05-01	654146341463415
Muriaé	28811	25669	27240	-109055569053487
Mutum	21154	34189	27671.5	616195518578047
Muzambinho	7270	5552	6411	-236313617606602
Nacip Raydan	3255	4107	3681	261751152073733
Nanuque	14746	14863	14804.5	793435507934355
Naque	846	2415	1630.5	185460992907801
Natalândia	3347	4076	3711-05-01	217806991335524
Natércia	4129	8951	6540	116783724872851
Nazareno	12145	26293	19219	116492383696995
Nepomuceno	5970	7683	6826-05-01	286934673366834
Ninheira	254	69	161.5	-728346456692913
Nova Belém	532	1365	948.5	156578947368421
Nova Era	1554	1810	1682	164736164736165
Nova Lima	11	NA	NA	NA
Nova Módica	5077	9731	7404	916683080559386
Nova Ponte	10194	12137	11165.5	190602315087306
Nova Porteirinha	1661	350	1005.5	-789283564118001
Nova Resende	1692	1051	1371.5	-378841607565012
Nova Serrana	5970	4360	5165	-269681742043551
Novo Cruzeiro	3245	4781	4013	473343605546995
Novo Oriente De Minas	3303	6448	4875-05-01	952164698758704
Novorizonte	105	69	87	-342857142857143
Olaria	2683	4308	3495-05-01	605665300037272
Olhos-D'água	1197	1217	1207	167084377610693
Olímpio Noronha	1259	1142	1200.5	-929308975377284
Oliveira	16471	16481	16476	607127678950883
Oliveira Fortes	2018	3664	2841	815659068384539
Onça De Pitangui	6535	7810	7172-05-01	195103289977047
Oratórios	2077	1504	1790.5	-275878671160327
Orizânia	156	853	504.5	446794871794872
Ouro Branco	807	1018	912.5	261462205700124
Ouro Fino	3658	8213	5935-05-01	12452159650082
Ouro Preto	2218	2142	2180	-342651036970243
Ouro Verde De Minas	2206	2602	2404	179510426110607
Padre Carvalho	158	32	95	-79746835443038
Padre Paraíso	1063	1228	1145.5	1552210724365
Paineiras	10828	12229	11528.5	129386775027706
Pains	10294	12488	11391	213133864387022
Pai Pedro	2288	2464	2376	769230769230769
Paiva	1623	3060	2341-05-01	88539741219963
Palma	8546	14433	11489.5	688860285513691
Palmópolis	2555	3994	3274-05-01	56320939334638
Papagaios	12540	10562	11551	-157735247208931
Paracatu	33772	70368	52070	10836195665048
Pará De Minas	23316	28886	26101	238891748155773
Paraguaçu	5999	10693	8346	782463743957326
Paraisópolis	4527	6769	5648	495250717914734
Paraopeba	9981	16294	13137.5	63250175333133
Passabém	72	2413	1242.5	325138888888889
Passa Quatro	5782	10792	8287	866482186094777
Passa Tempo	6463	11849	9156	833359121151168
Passa Vinte	1850	5604	3727	202918918918919
Passos	54758	67099	60928.5	225373461412031
Patis	226	72	149	-68141592920354
Patos De Minas	87297	153142	120219.5	754264178608658
Patrocínio	80172	131349	105760.5	638340068851968
Patrocínio Do Muriaé	3296	2629	2962-05-01	-202366504854369
Paula Cândido	3711	7392	5551-05-01	991915925626516
Paulistas	1962	5631	3796-05-01	187003058103976
Pavão	8409	10940	9674-05-01	300987037697705
Peçanha	7627	12259	9943	607316113806215
Pedra Azul	1777	2078	1927-05-01	169386606640405
Pedra Bonita	300	95	197.5	-683333333333333
Pedra Do Anta	1604	4065	2834-05-01	153428927680798
Pedra Do Indaiá	7211	16136	11673.5	123769241436694
Pedra Dourada	389	565	477	452442159383033
Pedralva	3310	4785	4047-05-01	445619335347432
Pedras De Maria Da Cruz	1005	665	835	-338308457711443
Pedrinópolis	3767	5441	4604	444385452614813
Pedro Leopoldo	4538	4985	4761-05-01	985015425297488
Pedro Teixeira	2215	3731	2973	684424379232506
Pequeri	437	2056	1246.5	370480549199085
Pequi	11111	21360	16235.5	922419224192242
Perdigão	7412	11032	9222	488397193739881
Perdizes	48184	83761	65972.5	738357130997842
Perdões	7541	12604	10072.5	671396366529638
Periquito	818	1833	1325.5	124083129584352
Pescador	2689	3410	3049-05-01	268129416139829
Piau	3152	3844	3498	219543147208122
Piedade De Caratinga	476	981	728.5	10609243697479
Piedade De Ponte Nova	3168	2700	2934	-147727272727273
Piedade Do Rio Grande	4928	11383	8155-05-01	130986201298701
Piedade Dos Gerais	6689	8249	7469	233218717297055
Pimenta	9625	12116	10870.5	258805194805195
Pingo-D'água	691	358	524.5	-481910274963821
Pintópolis	727	850	788.5	169188445667125
Piracema	8753	15617	12185	784188278304581
Pirajuba	1224	1563	1393.5	276960784313725
Piranga	2496	6666	4581	167067307692308
Piranguçu	2528	1755	2141-05-01	-305775316455696
Piranguinho	2702	4795	3748-05-01	774611398963731
Pirapetinga	4570	5146	4858	126039387308534
Pirapora	759	341	550	-550724637681159
Piraúba	3533	3721	3627	53212567223323
Pitangui	8620	19020	13820	120649651972158
Piumhi	21172	25973	23572.5	226761760816172
Planura	271	623	447	129889298892989
Poço Fundo	5897	12386	9141-05-01	110039002882822
Poços De Caldas	3803	7479	5641	966605311596108
Pocrane	9151	12070	10610.5	318981532072997
Pompéu	83112	115383	99247.5	388283280392723
Ponte Nova	7571	5971	6771	-211332716946242
Ponto Chique	77	526	301.5	583116883116883
Ponto Dos Volantes	1114	1268	1191	138240574506284
Porteirinha	9557	11945	10751	249869205817725
Porto Firme	2155	4158	3156-05-01	929466357308585
Poté	5143	9716	7429-05-01	889169745284853
Pouso Alegre	11929	11339	11634	-49459300863442
Pouso Alto	12617	22517	17567	784655623365301
Prados	2973	8225	5599	17665657584931
Prata	64073	107283	85678	674387027296989
Pratápolis	7167	8443	7805	178038230779964
Pratinha	8465	23539	16002	178074424099232
Presidente Bernardes	1099	4091	2595	272247497725205
Presidente Juscelino	6589	7376	6982-05-01	119441493398088
Presidente Kubitschek	126	35	80.5	-722222222222222
Presidente Olegário	29642	54014	41828	822211726604143
Alto Jequitibá	361	240	300.5	-335180055401662
Prudente De Morais	2937	1334	2135-05-01	-545795028941096
Quartel Geral	6774	6897	6835-05-01	181576616474756
Queluzito	3716	8818	6267	13729817007535
Raul Soares	8946	11256	10101	258215962441315
Recreio	7188	7763	7475-05-01	799944351697273
Reduto	351	606	478.5	726495726495726
Resende Costa	9699	17009	13354	753685947004846
Resplendor	12855	9769	11312	-240062232594321
Ressaquinha	3595	6356	4975-05-01	768011126564673
Riachinho	2258	3192	2725	413640389725421
Riacho Dos Machados	1471	1094	1282.5	-256288239292998
Ribeirão Das Neves	534	253	393.5	-526217228464419
Ribeirão Vermelho	1065	1298	1181.5	218779342723005
Rio Acima	19	41	30	115789473684211
Rio Casca	8359	5464	6911-05-01	-346333293456155
Rio Doce	2703	1101	1902	-592674805771365
Rio Do Prado	927	1412	1169.5	52319309600863
Rio Espera	3303	5273	4288	59642749016046
Rio Manso	4560	5525	5042-05-01	211622807017544
Rio Novo	2039	5931	3985	19087788131437
Rio Paranaíba	22085	50866	36475.5	130319221190854
Rio Pardo De Minas	699	455	577	-349070100143062
Rio Piracicaba	4386	4636	4511	56999544003648
Rio Pomba	5493	11184	8338-05-01	103604587657018
Rio Preto	5240	6165	5702-05-01	176526717557252
Rio Vermelho	4436	11131	7783-05-01	150924256086564
Ritápolis	6863	10761	8812	567973189567245
Rochedo De Minas	1698	2162	1930	273262661955241
Rodeiro	1202	446	824	-628951747088186
Romaria	1991	3927	2959	972375690607735
Rosário Da Limeira	1353	2113	1733	561714708056171
Rubelita	1534	436	985	-715775749674055
Rubim	2674	1674	2174	-37397157816006
Sabará	287	346	316.5	205574912891986
Sabinópolis	5182	11781	8481-05-01	127344654573524
Sacramento	33252	40495	36873.5	21782148442199
Salinas	3375	2027	2701	-399407407407407
Salto Da Divisa	3372	825	2098-05-01	-755338078291815
Santa Bárbara	518	1212	865	133976833976834
Santa Bárbara Do Leste	255	294	274.5	152941176470588
Santa Bárbara Do Monte Verde	5152	6960	6056	350931677018634
Santa Bárbara Do Tugúrio	2832	5304	4068	872881355932203
Santa Cruz De Salinas	112	175	143.5	56.25
Santa Cruz Do Escalvado	4274	3091	3682-05-01	-276789892372485
Santa Efigênia De Minas	1347	1384	1365.5	274684484038604
Santa Fé De Minas	298	654	476	119463087248322
Santa Helena De Minas	3808	5127	4467-05-01	346376050420168
Santa Juliana	16232	25515	20873.5	571895022178413
Santa Luzia	1582	1568	1575	-884955752212389
Santa Margarida	1542	2191	1866.5	420881971465629
Santa Maria De Itabira	2292	5706	3999	148952879581152
Santa Maria Do Salto	521	864	692.5	658349328214971
Santa Maria Do Suaçuí	7763	7158	7460-05-01	-779337884838336
Santana Da Vargem	1173	2259	1716	925831202046036
Santana De Cataguases	2860	3077	2968-05-01	758741258741259
Santana De Pirapama	9979	11849	10914	187393526405451
Santana Do Deserto	962	1057	1009.5	987525987525988
Santana Do Garambéu	2170	3690	2930	700460829493088
Santana Do Jacaré	514	326	420	-365758754863813
Santana Do Manhuaçu	3923	8598	6260-05-01	11916900331379
Santana Do Paraíso	685	3640	2162-05-01	431386861313869
Santana Do Riacho	232	1006	619	333620689655172
Santana Dos Montes	2130	4296	3213	10169014084507
Santa Rita De Caldas	21861	24543	23202	122684232194319
Santa Rita De Jacutinga	6861	11867	9364	729631249089054
Santa Rita De Minas	431	450	440.5	440835266821346
Santa Rita De Ibitipoca	7267	17643	12455	142782441172423
Santa Rita Do Itueto	3633	4056	3844-05-01	116432700247729
Santa Rita Do Sapucaí	5143	10694	7918-05-01	107933112969084
Santa Rosa Da Serra	2276	1202	1739	-471880492091388
Santa Vitória	27471	29863	28667	87073641294456
Santo Antônio Do Amparo	4717	3366	4041-05-01	-286410854356583
Santo Antônio Do Aventureiro	3653	4597	4125	258417738844785
Santo Antônio Do Grama	2580	1980	2280	-232558139534884
Santo Antônio Do Itambé	1190	2584	1887	117142857142857
Santo Antônio Do Jacinto	3609	5078	4343-05-01	407037960653921
Santo Antônio Do Monte	44622	60502	52562	355878266326027
Santo Antônio Do Retiro	82	140	111	707317073170732
Santo Antônio Do Rio Abaixo	2223	698	1460.5	-686009896536212
Santo Hipólito	2920	4304	3612	473972602739726
Santos Dumont	9220	16885	13052.5	831344902386117
São Bento Abade	1388	1061	1224.5	-235590778097983
São Brás Do Suaçuí	1284	1113	1198.5	-133177570093458
São Domingos Das Dores	283	94	188.5	-667844522968198
São Domingos Do Prata	6395	7980	7187-05-01	247849882720876
São Félix De Minas	2828	3991	3409-05-01	411244695898161
São Francisco	12857	16296	14576.5	267480749786109
São Francisco De Paula	3686	4271	3978-05-01	158708627238199
São Francisco De Sales	6289	8482	7385-05-01	348704086500239
São Francisco Do Glória	2361	2396	2378-05-01	148242270224481
São Geraldo	3767	2744	3255-05-01	-271568887709052
São Geraldo Da Piedade	2612	3152	2882	206738131699847
São Geraldo Do Baixio	4391	5437	4914	238214529719882
São Gonçalo Do Abaeté	2216	2344	2280	577617328519856
São Gonçalo Do Pará	6603	10489	8546	588520369529002
São Gonçalo Do Rio Abaixo	2495	2890	2692-05-01	158316633266533
São Gonçalo Do Sapucaí	18283	26038	22160.5	424164524421594
São Gotardo	25850	43652	34751	688665377176015
São João Batista Do Glória	16880	34556	25718	104715639810427
São João Da Lagoa	1369	2147	1758	568298027757487
São João Da Mata	1980	2875	2427-05-01	452020202020202
São João Da Ponte	2415	1519	1967	-371014492753623
São João Das Missões	273	315	294	153846153846154
São João Del Rei	24368	46382	35375	903397898883782
São João Do Manhuaçu	339	420	379.5	238938053097345
São João Do Manteninha	2566	1841	2203-05-01	-282540919719408
São João Do Oriente	2682	6740	4711	151304996271439
São João Do Pacuí	777	802	789.5	321750321750322
São João Do Paraíso	424	307	365.5	-275943396226415
São João Evangelista	8463	19007	13735	124589389105518
São João Nepomuceno	8360	12259	10309.5	466387559808612
São Joaquim De Bicas	443	303	373	-316027088036117
São José Da Barra	6211	13779	9995	121848333601674
São José Da Lapa	384	498	441	296875
São José Da Safira	963	1148	1055.5	192107995846314
São José Da Varginha	11495	11091	11293	-351457155284906
São José Do Alegre	2253	2256	2254-05-01	133155792276964
São José Do Divino	4957	3412	4184-05-01	-311680451886222
São José Do Goiabal	2670	8339	5504-05-01	212322097378277
São José Do Jacuri	5739	8857	7298	5433002265203
São José Do Mantimento	1306	2335	1820.5	787901990811639
São Lourenço	590	1824	1207	209152542372881
São Miguel Do Anta	1922	2586	2254	345473465140479
São Pedro Da União	5834	8899	7366-05-01	525368529310936
São Pedro Dos Ferros	4492	3823	4157-05-01	-14893143365984
São Pedro Do Suaçuí	3958	7148	5553	805962607377463
São Romão	860	215	537.5	-75
São Roque De Minas	15661	21269	18465	358086967626588
São Sebastião Da Bela Vista	5502	5950	5726	814249363867684
São Sebastião Da Vargem Alegre	1698	2370	2034	395759717314488
São Sebastião Do Anta	564	720	642	276595744680851
São Sebastião Do Maranhão	8168	11881	10024.5	454578844270323
São Sebastião Do Oeste	8333	16688	12510.5	100264010560422
São Sebastião Do Paraíso	9720	13663	11691.5	405658436213992
São Sebastião Do Rio Preto	1082	2044	1563	88909426987061
São Sebastião Do Rio Verde	2917	4804	3860-05-01	646897497428865
São Tiago	14286	30586	22436	114097718045639
São Tomás De Aquino	3786	4676	4231	235076597992604
São Thomé Das Letras	3348	4698	4023	403225806451613
São Vicente De Minas	9990	14846	12418	486086086086086
Sapucaí-Mirim	603	1088	845.5	804311774461028
Sardoá	1027	1488	1257.5	44888023369036
Sarzedo	NA	143	NA	NA
Setubinha	684	1368	1026	100
Sem-Peixe	4398	3243	3820-05-01	-262619372442019
Senador Amaral	1160	1736	1448	496551724137931
Senador Cortes	2212	4509	3360-05-01	103842676311031
Senador Firmino	2735	4545	3640	661791590493602
Senador José Bento	1887	2260	2073-05-01	197668256491786
Senador Modestino Gonçalves	685	1752	1218.5	155766423357664
Senhora De Oliveira	1502	2391	1946-05-01	591877496671105
Senhora Do Porto	1226	2846	2036	132137030995106
Senhora Dos Remédios	6732	10758	8745	598039215686275
Sericita	855	546	700.5	-36140350877193
Seritinga	3112	5493	4302-05-01	765102827763496
Serra Azul De Minas	454	2406	1430	429955947136564
Serra Da Saudade	3258	2840	3049	-128299570288521
Serra Dos Aimorés	1886	1636	1761	-132555673382821
Serra Do Salitre	22192	36771	29481.5	656948449891853
Serrania	5422	2284	3853	-578753227591295
Serranópolis De Minas	1818	2445	2131-05-01	344884488448845
Serranos	4994	8031	6512-05-01	608129755706848
Serro	7386	11434	9410	548063904684538
Sete Lagoas	9259	7602	8430-05-01	-178961010908305
Silveirânia	3127	6587	4857	110649184521906
Silvianópolis	12819	14107	13463	100475856151026
Simão Pereira	1668	1843	1755.5	104916067146283
Simonésia	1370	2388	1879	743065693430657
Sobrália	4816	4618	4717	-411129568106312
Soledade De Minas	3971	6896	5433-05-01	736590279526568
Tabuleiro	3986	5460	4723	36979427997993
Taiobeiras	996	739	867.5	-258032128514056
Taparuba	3265	6433	4849	970290964777948
Tapira	13379	21904	17641.5	637192615292623
Tapiraí	1515	2475	1995	633663366336634
Taquaraçu De Minas	3397	925	2161	-727700912569915
Tarumirim	9021	18545	13783	105575878505709
Teixeiras	1032	2263	1647.5	119282945736434
Teófilo Otoni	31495	38895	35195	234957929830132
Timóteo	314	220	267	-299363057324841
Tiradentes	1048	2182	1615	108206106870229
Tiros	16884	63838	40361	278097607202085
Tocantins	5439	5881	5660	812649384077955
Tocos Do Moji	2788	3149	2968-05-01	12948350071736
Toledo	1777	2450	2113-05-01	378728193584693
Tombos	4408	5876	5142	333030852994555
Três Corações	14344	35599	24971.5	148180423870608
Três Marias	1595	1191	1393	-253291536050157
Três Pontas	3341	4416	3878-05-01	321759952110147
Tumiritinga	6080	10455	8267-05-01	719572368421053
Tupaciguara	17101	13214	15157.5	-227296649318753
Turmalina	887	622	754.5	-298759864712514
Turvolândia	5406	10364	7885	917129115797262
Ubá	6522	8678	7600	330573443728917
Ubaí	1417	3739	2578	163867325335215
Ubaporanga	1080	1032	1056	-444444444444444
Uberaba	29162	38982	34072	336739592620534
Uberlândia	35815	54975	45395	534971380706408
Umburatiba	2756	3558	3157	29100145137881
Unaí	68598	85686	77142	249103472404443
União De Minas	10564	13634	12099	290609617569103
Uruana De Minas	2789	1197	1993	-570813911796343
Urucânia	2607	1012	1809.5	-611814345991561
Urucuia	656	5842	3249	790548780487805
Vargem Alegre	1455	1633	1544	12233676975945
Vargem Bonita	2174	1470	1822	-323827046918123
Vargem Grande Do Rio Pardo	289	53	171	-816608996539792
Varginha	3055	5192	4123-05-01	699509001636661
Varjão De Minas	4654	6016	5335	292651482595617
Várzea Da Palma	3687	1656	2671-05-01	-550854353132628
Varzelândia	886	163	524.5	-816027088036117
Vazante	27944	46549	37246.5	665795877469224
Verdelândia	3948	3618	3783	-835866261398176
Veredinha	311	236	273.5	-241157556270096
Veríssimo	11941	7072	9506-05-01	-407754794405829
Vermelho Novo	488	1712	1100	250819672131148
Vespasiano	516	405	460.5	-215116279069767
Viçosa	2883	4675	3779	621574748525841
Vieiras	4059	4861	4460	197585612219759
Mathias Lobato	2189	2872	2530-05-01	312014618547282
Virgem Da Lapa	574	192	383	-665505226480836
Virgínia	8365	12954	10659.5	548595337716677
Virginópolis	3147	9895	6521	214426437877343
Virgolândia	3398	5033	4215-05-01	48116539140671
Visconde Do Rio Branco	2169	4146	3157-05-01	911479944674965
Volta Grande	8824	6222	7523	-294877606527652
Wenceslau Braz	1310	4779	3044-05-01	264809160305344
Raposos	NA	NA	NA	NA
Santa Cruz De Minas	NA	NA	NA	NA

## Sheet: cheese
location	cheese_produced_tons_2006	cheese_produced_tons_2017	cheese_produced_tons_mean	variation_2017_to_2006
Acaiaca	NA	18	NA	NA
Alagoa	NA	NA	NA	NA
Albertina	NA	NA	NA	NA
Alfredo Vasconcelos	NA	NA	NA	NA
Alpercata	NA	9	NA	NA
Alpinópolis	NA	97	NA	NA
Alterosa	NA	9	NA	NA
Alto Caparaó	NA	NA	NA	NA
Alto Jequitibá	NA	NA	NA	NA
Alto Rio Doce	NA	NA	NA	NA
Alvarenga	NA	3	NA	NA
Alvinópolis	NA	62	NA	NA
Alvorada De Minas	NA	459	NA	NA
Além Paraíba	NA	339	NA	NA
Andrelândia	NA	30	NA	NA
Antônio Carlos	NA	58	NA	NA
Antônio Prado De Minas	NA	NA	NA	NA
Aracitaba	NA	NA	NA	NA
Araguari	NA	197	NA	NA
Araponga	NA	8	NA	NA
Araporã	NA	21	NA	NA
Araçaí	NA	8	NA	NA
Arceburgo	NA	NA	NA	NA
Areado	1	NA	NA	NA
Aricanduva	NA	41	NA	NA
Astolfo Dutra	NA	NA	NA	NA
Augusto De Lima	NA	40	NA	NA
Barbacena	NA	130	NA	NA
Barra Longa	NA	155	NA	NA
Barroso	NA	47	NA	NA
Barão De Cocais	NA	19	NA	NA
Barão De Monte Alto	NA	1	NA	NA
Bela Vista De Minas	NA	NA	NA	NA
Belo Horizonte	NA	NA	NA	NA
Belo Vale	NA	41	NA	NA
Bertópolis	NA	10	NA	NA
Betim	NA	28	NA	NA
Bicas	NA	NA	NA	NA
Boa Esperança	NA	73	NA	NA
Bocaina De Minas	NA	177	NA	NA
Bom Despacho	NA	NA	NA	NA
Bom Jesus Da Penha	NA	NA	NA	NA
Bom Repouso	NA	16	NA	NA
Bom Sucesso	NA	NA	NA	NA
Borda Da Mata	NA	NA	NA	NA
Botelhos	2	NA	NA	NA
Brás Pires	NA	13	NA	NA
Buenópolis	NA	24	NA	NA
Buritis	NA	56	NA	NA
Cabeceira Grande	22.5	NA	NA	NA
Cachoeira De Minas	NA	14	NA	NA
Cachoeira De Pajeú	NA	66	NA	NA
Caiana	NA	3	NA	NA
Cajuri	NA	NA	NA	NA
Camacho	NA	NA	NA	NA
Cambuquira	NA	38	NA	NA
Campanha	NA	NA	NA	NA
Campanário	NA	NA	NA	NA
Campestre	NA	69	NA	NA
Campo Azul	NA	7	NA	NA
Campo Florido	NA	27	NA	NA
Campos Altos	63.5	NA	NA	NA
Cana Verde	NA	NA	NA	NA
Canaã	NA	11	NA	NA
Candeias	NA	44	NA	NA
Cantagalo	NA	33	NA	NA
Canápolis	NA	8	NA	NA
Capela Nova	NA	NA	NA	NA
Capim Branco	NA	7	NA	NA
Capinópolis	NA	27	NA	NA
Capitão Andrade	NA	14	NA	NA
Capitão Enéas	NA	37	NA	NA
Capitólio	NA	20	NA	NA
Caranaíba	NA	2	NA	NA
Careaçu	14	NA	NA	NA
Carmo Da Cachoeira	NA	5	NA	NA
Carmo Da Mata	NA	23	NA	NA
Carmo De Minas	NA	16	NA	NA
Carmo Do Cajuru	NA	27	NA	NA
Carmo Do Paranaíba	261	NA	NA	NA
Carmo Do Rio Claro	NA	9	NA	NA
Carmésia	NA	114	NA	NA
Carneirinho	NA	19	NA	NA
Carrancas	NA	NA	NA	NA
Carvalhos	92.5	NA	NA	NA
Carvalhópolis	NA	NA	NA	NA
Casa Grande	NA	46	NA	NA
Cascalho Rico	NA	15	NA	NA
Cataguases	NA	56	NA	NA
Catas Altas	NA	30	NA	NA
Catas Altas Da Noruega	NA	10	NA	NA
Catuji	NA	5	NA	NA
Catuti	NA	63	NA	NA
Central De Minas	NA	7	NA	NA
Chalé	NA	20	NA	NA
Chapada Gaúcha	NA	40	NA	NA
Chiador	NA	61	NA	NA
Chácara	NA	NA	NA	NA
Cipotânea	NA	NA	NA	NA
Claraval	NA	74	NA	NA
Comendador Gomes	NA	11	NA	NA
Comercinho	NA	18	NA	NA
Conceição Da Aparecida	NA	88	NA	NA
Conceição Da Barra De Minas	2	NA	NA	NA
Conceição Das Alagoas	NA	14	NA	NA
Conceição Das Pedras	NA	NA	NA	NA
Conceição De Ipanema	NA	5	NA	NA
Conceição Do Pará	NA	11	NA	NA
Conceição Do Rio Verde	NA	NA	NA	NA
Conceição Dos Ouros	NA	NA	NA	NA
Congonhas Do Norte	NA	83	NA	NA
Conquista	NA	14	NA	NA
Conselheiro Pena	NA	34	NA	NA
Consolação	NA	3	NA	NA
Contagem	NA	NA	NA	NA
Coqueiral	NA	23	NA	NA
Cordisburgo	NA	51	NA	NA
Cordislândia	NA	1	NA	NA
Coromandel	NA	1059	NA	NA
Coronel Fabriciano	NA	2	NA	NA
Coronel Pacheco	NA	NA	NA	NA
Coronel Xavier Chaves	NA	23	NA	NA
Couto De Magalhães De Minas	NA	11	NA	NA
Cristina	NA	18	NA	NA
Cristália	NA	7	NA	NA
Crisólita	NA	6	NA	NA
Crucilândia	NA	41	NA	NA
Cruzeiro Da Fortaleza	NA	1351	NA	NA
Cruzília	NA	49	NA	NA
Curral De Dentro	NA	33	NA	NA
Curvelo	NA	83	NA	NA
Cássia	NA	11	NA	NA
Córrego Do Bom Jesus	NA	NA	NA	NA
Cônego Marinho	NA	NA	NA	NA
Datas	NA	16	NA	NA
Delfim Moreira	NA	61	NA	NA
Descoberto	1.5	NA	NA	NA
Desterro Do Melo	NA	NA	NA	NA
Diamantina	NA	40	NA	NA
Diogo De Vasconcelos	NA	21	NA	NA
Dionísio	NA	12	NA	NA
Divino	NA	29	NA	NA
Divino Das Laranjeiras	NA	46	NA	NA
Divinolândia De Minas	NA	14	NA	NA
Divinésia	NA	NA	NA	NA
Divisa Alegre	NA	NA	NA	NA
Divisópolis	NA	63	NA	NA
Dom Bosco	NA	14	NA	NA
Dom Cavati	NA	1	NA	NA
Dom Joaquim	NA	365	NA	NA
Dores De Campos	NA	32	NA	NA
Doresópolis	NA	42	NA	NA
Douradoquara	NA	57	NA	NA
Durandé	NA	NA	NA	NA
Engenheiro Caldas	NA	5	NA	NA
Engenheiro Navarro	NA	55	NA	NA
Entre Folhas	NA	NA	NA	NA
Entre Rios De Minas	NA	57	NA	NA
Ervália	NA	28	NA	NA
Espera Feliz	NA	17	NA	NA
Espírito Santo Do Dourado	NA	NA	NA	NA
Estiva	NA	26	NA	NA
Estrela Do Indaiá	NA	NA	NA	NA
Estrela Do Sul	10.5	NA	NA	NA
Ewbank Da Câmara	NA	NA	NA	NA
Fama	NA	4	NA	NA
Felisburgo	NA	23	NA	NA
Felício Dos Santos	NA	68	NA	NA
Fernandes Tourinho	NA	NA	NA	NA
Fervedouro	1.5	NA	NA	NA
Formoso	NA	27	NA	NA
Fortaleza De Minas	NA	NA	NA	NA
Fortuna De Minas	NA	42	NA	NA
Frei Gaspar	NA	3	NA	NA
Frei Inocêncio	NA	28	NA	NA
Fronteira	NA	18	NA	NA
Fronteira Dos Vales	NA	37	NA	NA
Fruta De Leite	NA	8	NA	NA
Funilândia	NA	21	NA	NA
Galiléia	NA	NA	NA	NA
Glaucilândia	NA	95	NA	NA
Goianá	NA	4	NA	NA
Gonzaga	NA	25	NA	NA
Gouveia	NA	99	NA	NA
Grupiara	NA	7	NA	NA
Grão Mogol	NA	19	NA	NA
Guapé	NA	108	NA	NA
Guarani	24.5	NA	NA	NA
Guaranésia	NA	NA	NA	NA
Guarará	NA	76	NA	NA
Guarda-Mor	NA	352	NA	NA
Guaxupé	NA	5	NA	NA
Guidoval	NA	9	NA	NA
Guiricema	NA	23	NA	NA
Gurinhatã	NA	57	NA	NA
Heliodora	NA	NA	NA	NA
Iapu	NA	15	NA	NA
Ibertioga	NA	36	NA	NA
Ibiaí	NA	21	NA	NA
Ibiraci	NA	4	NA	NA
Ibituruna	NA	NA	NA	NA
Igaratinga	NA	NA	NA	NA
Iguatama	NA	10	NA	NA
Imbé De Minas	NA	23	NA	NA
Inconfidentes	NA	NA	NA	NA
Indianópolis	NA	29	NA	NA
Ingaí	NA	1	NA	NA
Inhaúma	NA	16	NA	NA
Inimutaba	NA	NA	NA	NA
Ipaba	2	NA	NA	NA
Ipatinga	NA	21	NA	NA
Ipiaçu	NA	NA	NA	NA
Ipuiúna	NA	83	NA	NA
Iraí De Minas	11	NA	NA	NA
Itabira	NA	182	NA	NA
Itabirinha	NA	13	NA	NA
Itacarambi	NA	15	NA	NA
Itaguara	NA	123	NA	NA
Itaipé	NA	25	NA	NA
Itamarati De Minas	4	NA	NA	NA
Itamogi	NA	1	NA	NA
Itanhandu	NA	20	NA	NA
Itanhomi	7.5	NA	NA	NA
Itapagipe	NA	21	NA	NA
Itatiaiuçu	NA	44	NA	NA
Itaverava	NA	5	NA	NA
Itaú De Minas	NA	NA	NA	NA
Itinga	NA	121	NA	NA
Itueta	NA	32	NA	NA
Itumirim	NA	NA	NA	NA
Iturama	NA	19	NA	NA
Itutinga	NA	4	NA	NA
Jacinto	NA	651	NA	NA
Jacuí	NA	4	NA	NA
Jaguaraçu	NA	NA	NA	NA
Jampruca	NA	39	NA	NA
Japonvar	NA	84	NA	NA
Jeceaba	NA	46	NA	NA
João Monlevade	NA	17	NA	NA
Juiz De Fora	NA	596	NA	NA
Juruaia	NA	NA	NA	NA
Ladainha	NA	116	NA	NA
Lagoa Dourada	NA	53	NA	NA
Lagoa Grande	NA	26	NA	NA
Lagoa Santa	NA	15	NA	NA
Lagoa Dos Patos	NA	32	NA	NA
Lambari	NA	NA	NA	NA
Lamim	NA	40	NA	NA
Laranjal	NA	NA	NA	NA
Lavras	NA	35	NA	NA
Leme Do Prado	NA	13	NA	NA
Leopoldina	NA	39	NA	NA
Liberdade	NA	123	NA	NA
Limeira Do Oeste	NA	6	NA	NA
Lontra	NA	28	NA	NA
Luislândia	NA	63	NA	NA
Luminárias	NA	NA	NA	NA
Luz	NA	31	NA	NA
Machacalis	NA	3	NA	NA
Machado	NA	23	NA	NA
Madre De Deus De Minas	NA	NA	NA	NA
Mamonas	NA	64	NA	NA
Manhumirim	NA	NA	NA	NA
Mar De Espanha	NA	35	NA	NA
Maria Da Fé	NA	18	NA	NA
Marilac	NA	NA	NA	NA
Maripá De Minas	NA	NA	NA	NA
Marmelópolis	9.5	NA	NA	NA
Martinho Campos	NA	15	NA	NA
Mateus Leme	NA	38	NA	NA
Matias Barbosa	NA	12	NA	NA
Matutina	NA	35	NA	NA
Medeiros	NA	3103	NA	NA
Minduri	NA	NA	NA	NA
Mirabela	NA	36	NA	NA
Miradouro	NA	8	NA	NA
Miraí	NA	4	NA	NA
Moeda	NA	30	NA	NA
Moema	NA	NA	NA	NA
Monsenhor Paulo	NA	18	NA	NA
Monte Belo	NA	13	NA	NA
Monte Formoso	NA	31	NA	NA
Monte Santo De Minas	NA	14	NA	NA
Monte Sião	NA	11	NA	NA
Morada Nova De Minas	NA	98	NA	NA
Morro Da Garça	NA	13	NA	NA
Mário Campos	NA	1	NA	NA
Nacip Raydan	NA	27	NA	NA
Nanuque	NA	18	NA	NA
Natércia	NA	4	NA	NA
Nazareno	NA	NA	NA	NA
Nepomuceno	NA	78	NA	NA
Nova Belém	NA	3	NA	NA
Nova Era	NA	39	NA	NA
Nova Lima	NA	NA	NA	NA
Nova Módica	NA	2	NA	NA
Nova Ponte	NA	NA	NA	NA
Nova Porteirinha	NA	5	NA	NA
Nova Resende	NA	9	NA	NA
Nova Serrana	NA	23	NA	NA
Novo Oriente De Minas	NA	NA	NA	NA
Olaria	NA	NA	NA	NA
Olhos-D'água	NA	61	NA	NA
Oliveira	NA	60	NA	NA
Oliveira Fortes	NA	NA	NA	NA
Oratórios	NA	NA	NA	NA
Ouro Branco	NA	54	NA	NA
Ouro Preto	NA	133	NA	NA
Ouro Verde De Minas	NA	4	NA	NA
Padre Carvalho	NA	NA	NA	NA
Pains	NA	868	NA	NA
Paiva	0.5	NA	NA	NA
Palma	NA	11	NA	NA
Papagaios	NA	5	NA	NA
Paraguaçu	NA	43	NA	NA
Paraopeba	NA	36	NA	NA
Pará De Minas	NA	106	NA	NA
Passa Vinte	NA	212	NA	NA
Passabém	NA	39	NA	NA
Passos	NA	51	NA	NA
Patis	NA	4	NA	NA
Patrocínio Do Muriaé	NA	22	NA	NA
Paulistas	NA	205	NA	NA
Pavão	NA	3	NA	NA
Pedra Azul	NA	190	NA	NA
Pedra Bonita	12	NA	NA	NA
Pedra Dourada	NA	NA	NA	NA
Pedra Do Anta	NA	1	NA	NA
Pedra Do Indaiá	NA	156	NA	NA
Pedralva	NA	NA	NA	NA
Pedrinópolis	NA	71	NA	NA
Pedro Leopoldo	NA	32	NA	NA
Pequeri	NA	NA	NA	NA
Pequi	NA	10	NA	NA
Perdigão	NA	13	NA	NA
Perdizes	NA	156	NA	NA
Periquito	NA	NA	NA	NA
Pescador	NA	4	NA	NA
Piedade De Caratinga	NA	NA	NA	NA
Piedade De Ponte Nova	NA	NA	NA	NA
Piedade Do Rio Grande	NA	7	NA	NA
Pimenta	NA	257	NA	NA
Pintópolis	NA	24	NA	NA
Piracema	NA	20	NA	NA
Pirajuba	NA	NA	NA	NA
Pirapetinga	NA	NA	NA	NA
Pirapora	NA	8	NA	NA
Piraúba	NA	NA	NA	NA
Pocrane	NA	11	NA	NA
Pompéu	NA	71	NA	NA
Ponto Chique	NA	NA	NA	NA
Pouso Alegre	NA	52	NA	NA
Pouso Alto	NA	71	NA	NA
Poço Fundo	NA	NA	NA	NA
Poços De Caldas	NA	NA	NA	NA
Prados	NA	64	NA	NA
Pratápolis	NA	27	NA	NA
Presidente Bernardes	NA	40	NA	NA
Presidente Juscelino	40	NA	NA	NA
Presidente Kubitschek	NA	11	NA	NA
Presidente Olegário	NA	556	NA	NA
Prudente De Morais	NA	NA	NA	NA
Reduto	0.5	NA	NA	NA
Resplendor	NA	76	NA	NA
Ressaquinha	NA	NA	NA	NA
Ribeirão Das Neves	NA	40	NA	NA
Rio Casca	NA	27	NA	NA
Rio Doce	NA	12	NA	NA
Rio Manso	NA	60	NA	NA
Rio Pardo De Minas	NA	30	NA	NA
Rio Piracicaba	NA	48	NA	NA
Rio Do Prado	NA	17	NA	NA
Ritápolis	NA	32	NA	NA
Rodeiro	NA	NA	NA	NA
Romaria	NA	NA	NA	NA
Rosário Da Limeira	NA	NA	NA	NA
Rubim	12	NA	NA	NA
Sabará	NA	40	NA	NA
Sabinópolis	NA	1139	NA	NA
Salto Da Divisa	NA	NA	NA	NA
Santa Bárbara	NA	57	NA	NA
Santa Bárbara Do Leste	NA	6	NA	NA
Santa Bárbara Do Tugúrio	NA	23	NA	NA
Santa Cruz De Salinas	NA	30	NA	NA
Santa Cruz Do Escalvado	NA	14	NA	NA
Santa Efigênia De Minas	NA	13	NA	NA
Santa Helena De Minas	NA	NA	NA	NA
Santa Luzia	NA	81	NA	NA
Santa Margarida	NA	29	NA	NA
Santa Maria Do Salto	NA	17	NA	NA
Santa Maria Do Suaçuí	NA	313	NA	NA
Santa Rita De Jacutinga	NA	116	NA	NA
Santa Rita Do Itueto	NA	NA	NA	NA
Santa Rita Do Sapucaí	NA	30	NA	NA
Santa Rosa Da Serra	NA	NA	NA	NA
Santana Da Vargem	NA	4	NA	NA
Santana De Cataguases	NA	NA	NA	NA
Santana Do Deserto	NA	NA	NA	NA
Santana Dos Montes	NA	2	NA	NA
Santo Antônio Do Amparo	NA	13	NA	NA
Santo Antônio Do Grama	NA	19	NA	NA
Santo Antônio Do Itambé	NA	380	NA	NA
Santo Antônio Do Monte	NA	83	NA	NA
Santo Antônio Do Retiro	NA	5	NA	NA
Santo Antônio Do Rio Abaixo	NA	105	NA	NA
Santo Hipólito	NA	2	NA	NA
Sardoá	NA	17	NA	NA
Sem-Peixe	NA	1	NA	NA
Senador Amaral	NA	NA	NA	NA
Senador Firmino	NA	23	NA	NA
Senhora De Oliveira	NA	NA	NA	NA
Senhora Do Porto	NA	NA	NA	NA
Senhora Dos Remédios	NA	28	NA	NA
Sericita	NA	10	NA	NA
Seritinga	2	NA	NA	NA
Serra Da Saudade	NA	NA	NA	NA
Serra Dos Aimorés	NA	14	NA	NA
Serrania	NA	NA	NA	NA
Serranos	NA	14	NA	NA
Serranópolis De Minas	NA	51	NA	NA
Silveirânia	NA	2	NA	NA
Simonésia	NA	59	NA	NA
Sobrália	NA	10	NA	NA
São Brás Do Suaçuí	NA	NA	NA	NA
São Francisco De Sales	NA	NA	NA	NA
São Francisco Do Glória	NA	7	NA	NA
São Félix De Minas	NA	12	NA	NA
São Geraldo	NA	15	NA	NA
São Geraldo Do Baixio	NA	0	NA	NA
São Gonçalo Do Pará	NA	92	NA	NA
São Gonçalo Do Rio Preto	NA	4	NA	NA
São Gonçalo Do Sapucaí	NA	14	NA	NA
São Joaquim De Bicas	NA	3	NA	NA
São José Da Barra	NA	12	NA	NA
São José Da Varginha	NA	NA	NA	NA
São José Do Alegre	NA	NA	NA	NA
São José Do Divino	NA	8	NA	NA
São José Do Jacuri	NA	148	NA	NA
São José Do Mantimento	NA	2	NA	NA
São João Batista Do Glória	NA	45	NA	NA
São João Nepomuceno	NA	50	NA	NA
São João Da Lagoa	NA	70	NA	NA
São João Da Mata	NA	24	NA	NA
São João Do Paraíso	NA	43	NA	NA
São Pedro Da União	NA	6	NA	NA
São Pedro Do Suaçuí	NA	72	NA	NA
São Pedro Dos Ferros	NA	13	NA	NA
São Romão	NA	115	NA	NA
São Sebastião Da Bela Vista	NA	NA	NA	NA
São Sebastião Do Oeste	NA	43	NA	NA
São Sebastião Do Paraíso	NA	28	NA	NA
São Sebastião Do Rio Verde	NA	NA	NA	NA
São Tiago	NA	41	NA	NA
São Tomás De Aquino	NA	5	NA	NA
São Vicente De Minas	NA	NA	NA	NA
Tabuleiro	NA	4	NA	NA
Taparuba	NA	7	NA	NA
Tapiraí	NA	475	NA	NA
Teixeiras	NA	14	NA	NA
Timóteo	NA	NA	NA	NA
Tiros	NA	199	NA	NA
Tocantins	NA	23	NA	NA
Tocos Do Moji	NA	NA	NA	NA
Tombos	NA	16	NA	NA
Três Corações	NA	400	NA	NA
Três Marias	NA	56	NA	NA
Três Pontas	NA	9	NA	NA
Tumiritinga	NA	7	NA	NA
Turvolândia	NA	11	NA	NA
Ubaporanga	NA	13	NA	NA
Ubá	NA	21	NA	NA
Umburatiba	NA	NA	NA	NA
Uruana De Minas	NA	NA	NA	NA
Urucânia	NA	7	NA	NA
Vargem Alegre	NA	8	NA	NA
Vargem Bonita	NA	121	NA	NA
Vargem Grande Do Rio Pardo	NA	3	NA	NA
Varginha	NA	70	NA	NA
Veredinha	NA	42	NA	NA
Vermelho Novo	NA	17	NA	NA
Vespasiano	NA	22	NA	NA
Vieiras	NA	NA	NA	NA
Virginópolis	NA	212	NA	NA
Visconde Do Rio Branco	NA	9	NA	NA
Várzea Da Palma	NA	74	NA	NA
Águas Vermelhas	NA	29	NA	NA
Água Comprida	NA	NA	NA	NA
Arantina	NA	12	NA	NA
Arapuá	NA	21	NA	NA
Araújos	NA	NA	NA	NA
Argirita	NA	18	NA	NA
Belmiro Braga	NA	17	NA	NA
Cachoeira Da Prata	NA	NA	NA	NA
Caparaó	NA	NA	NA	NA
Cedro Do Abaeté	NA	9	NA	NA
Congonhas	NA	21	NA	NA
Cristiano Otoni	NA	NA	NA	NA
Dom Viçoso	NA	NA	NA	NA
Dona Euzébia	NA	2	NA	NA
Estrela Dalva	NA	6	NA	NA
Eugenópolis	NA	19	NA	NA
Faria Lemos	NA	NA	NA	NA
Florestal	NA	18	NA	NA
Goiabeira	NA	NA	NA	NA
Ibirité	NA	22	NA	NA
Juatuba	NA	4	NA	NA
Luisburgo	NA	1	NA	NA
Marliéria	NA	16	NA	NA
Martins Soares	NA	NA	NA	NA
Matozinhos	NA	NA	NA	NA
Monjolos	NA	NA	NA	NA
Naque	NA	22	NA	NA
Olímpio Noronha	NA	NA	NA	NA
Orizânia	NA	NA	NA	NA
Pedro Teixeira	NA	NA	NA	NA
Pingo-D'água	NA	NA	NA	NA
Planura	NA	NA	NA	NA
Raposos	NA	NA	NA	NA
Ribeirão Vermelho	NA	NA	NA	NA
Rio Acima	NA	17	NA	NA
Rio Novo	NA	39	NA	NA
Rochedo De Minas	NA	NA	NA	NA
Santana Do Jacaré	NA	NA	NA	NA
Santa Rita De Ibitipoca	NA	3	NA	NA
São Bento Abade	NA	NA	NA	NA
São Domingos Das Dores	NA	NA	NA	NA
São João Do Oriente	NA	NA	NA	NA
São José Da Lapa	NA	6	NA	NA
São José Da Safira	NA	NA	NA	NA
São Lourenço	NA	5	NA	NA
São Sebastião Da Vargem Alegre	NA	NA	NA	NA
Sarzedo	NA	5	NA	NA
Senador José Bento	NA	NA	NA	NA
Simão Pereira	NA	NA	NA	NA
União De Minas	NA	NA	NA	NA
Mathias Lobato	NA	4	NA	NA
Volta Grande	NA	5	NA	NA
Wenceslau Braz	NA	NA	NA	NA
José Raydan	0	50	25	Inf
Abaeté	0	46	23	Inf
Santo Antônio Do Jacinto	0.5	52	26.25	10300
Piau	4.5	375	189.75	8233.33
Conselheiro Lafaiete	1.5	115	58.25	7566.67
Leandro Ferreira	0.5	32	16.25	6300
Santa Maria De Itabira	1.5	85	43.25	5566.67
Belo Oriente	1	54	27.5	5300
Jenipapo De Minas	0.5	27	13.75	5300
Aimorés	1	51	26	5000
São Sebastião Do Rio Preto	4	188	96	4600
Cambuí	5.5	221	113.25	3918.18
Coroaci	3.5	128	65.75	3557.14
Tarumirim	1.5	54	27.75	3500
Delfinópolis	5	176	90.5	3420
Itamonte	12	371	191.5	2991.67
Monte Alegre De Minas	4	111	57.5	2675
Aiuruoca	6	166	86	2666.67
Brasilândia De Minas	3	79	41	2533.33
Caldas	13.5	352	182.75	2507.41
Jaíba	4	104	54	2500
Bom Jesus Do Galho	1	25	13	2400
Caputira	1	24	12.5	2300
Japaraíba	0.5	12	6.25	2300
Mutum	3.5	79	41.25	2157.14
Queluzito	6	129	67.5	2050
José Gonçalves De Minas	0.5	10	5.25	1900
Alfenas	6	116	61	1833.33
Peçanha	52	953	502.5	1732.69
Frutal	9	164	86.5	1722.22
Rio Preto	3.5	63	33.25	1700
Itambacuri	2.5	43	22.75	1620
Passa Tempo	2	34	18	1600
Felixlândia	10	167	88.5	1570
Tiradentes	5.5	89	47.25	1518.18
Ponto Dos Volantes	3.5	53	28.25	1414.29
Itapeva	4	60	32	1400
Camanducaia	9.5	142	75.75	1394.74
Campos Gerais	3	42	22.5	1300
Matias Cardoso	1.5	21	11.25	1300
Ataléia	3	41	22	1266.67
Angelândia	1	13	7	1200
Quartel Geral	1	13	7	1200
Bonfim	6	75	40.5	1150
Pai Pedro	5	62	33.5	1140
Itambé Do Mato Dentro	9.5	117	63.25	1131.58
Piranguinho	3.5	42	22.75	1100
Francisco Dumont	6	69	37.5	1050
Capelinha	17	187	102	1000
Sapucaí-Mirim	2	22	12	1000
Prata	11	120	65.5	990.909
Guaraciaba	6	65	35.5	983.333
São Sebastião Do Maranhão	38.5	415	226.75	977.922
Guanhães	25.5	264	144.75	935.294
Padre Paraíso	3.5	35	19.25	900
Minas Novas	7	69	38	885.714
São Gonçalo Do Abaeté	10	98	54	880
Caratinga	11.5	112	61.75	873.913
Açucena	20.5	197	108.75	860.976
Santos Dumont	7.5	72	39.75	860
Santa Bárbara Do Monte Verde	2	19	10.5	850
Extrema	8	75	41.5	837.5
Elói Mendes	2.5	23	12.75	820
Varjão De Minas	20	181	100.5	805
Janaúba	44.5	402	223.25	803.371
Dores De Guanhães	15.5	135	75.25	770.968
Gameleiras	4.5	39	21.75	766.667
Bom Jesus Do Amparo	3	26	14.5	766.667
Esmeraldas	18	155	86.5	761.111
Santa Vitória	5	43	24	760
Araçuaí	19	163	91	757.895
Itacambira	3.5	30	16.75	757.143
Teófilo Otoni	13	110	61.5	746.154
Cláudio	7	59	33	742.857
São Francisco	51.5	426	238.75	727.184
Carangola	1.5	12	6.75	700
Toledo	6	47	26.5	683.333
Inhapim	10.5	82	46.25	680.952
Virgem Da Lapa	8	62	35	675
Ouro Fino	6.5	50	28.25	669.231
Joaquim Felício	3	23	13	666.667
Baldim	5	38	21.5	660
Bias Fortes	9	68	38.5	655.556
Itabirito	4	30	17	650
Coronel Murta	8.5	63	35.75	641.176
Ilicínea	6.5	48	27.25	638.462
Uberlândia	62	454	258	632.258
Almenara	31.5	228	129.75	623.81
Jequeri	18	129	73.5	616.667
Soledade De Minas	4	28	16	600
Santa Fé De Minas	12.5	87	49.75	596
Veríssimo	6.5	45	25.75	592.308
Caxambu	4.5	31	17.75	588.889
Andradas	24	165	94.5	587.5
Mariana	15.5	106	60.75	583.871
Novorizonte	2.5	17	9.75	580
São Domingos Do Prata	13.5	91	52.25	574.074
Pedras De Maria Da Cruz	28	188	108	571.429
Santana Do Paraíso	3	20	11.5	566.667
Uberaba	51	325	188	537.255
Jaboticatubas	32.5	206	119.25	533.846
Taquaraçu De Minas	46	291	168.5	532.609
Divinópolis	14	88	51	528.571
Itapecerica	14	87	50.5	521.429
São Gonçalo Do Rio Abaixo	14	87	50.5	521.429
Ituiutaba	26.5	163	94.75	515.094
Centralina	3	18	10.5	500
Onça De Pitangui	2.5	15	8.75	500
Tupaciguara	2.5	15	8.75	500
Aguanil	1.5	9	5.25	500
Águas Formosas	11	65	38	490.909
Itajubá	9	52	30.5	477.778
Frei Lagonegro	23	132	77.5	473.913
Dom Silvério	3	17	10	466.667
Medina	35	198	116.5	465.714
São João Do Manhuaçu	2.5	14	8.25	460
Campo Belo	14.5	80	47.25	451.724
Ninheira	5.5	30	17.75	445.455
Monte Carmelo	37	198	117.5	435.135
Mantena	4.5	24	14.25	433.333
Paula Cândido	3	16	9.5	433.333
Mesquita	32	170	101	431.25
Córrego Danta	14	73	43.5	421.429
Campo Do Meio	3.5	18	10.75	414.286
Novo Cruzeiro	29	145	87	400
Botumirim	5	25	15	400
Nova União	24	118	71	391.667
Mato Verde	14.5	71	42.75	389.655
Serra Do Salitre	597.5	2915	1756.25	387.866
Desterro De Entre Rios	3.5	17	10.25	385.714
Santana Do Manhuaçu	3.5	17	10.25	385.714
Gonçalves	11	53	32	381.818
Jesuânia	5	24	14.5	380
São Francisco De Paula	2.5	12	7.25	380
Muzambinho	14.5	69	41.75	375.862
Porteirinha	66	314	190	375.758
Francisco Sá	27	127	77	370.37
Carbonita	10	47	28.5	370
Lima Duarte	12.5	58	35.25	364
Montalvânia	3.5	16	9.75	357.143
São João Das Missões	3.5	16	9.75	357.143
Brazópolis	13	59	36	353.846
Palmópolis	14	63	38.5	350
Santana Do Garambéu	2	9	5.5	350
Itaobim	14.5	65	39.75	348.276
Serra Azul De Minas	42	186	114	342.857
Dores Do Indaiá	7	31	19	342.857
Juvenília	7	31	19	342.857
Piranga	19	84	51.5	342.105
Turmalina	8	35	21.5	337.5
Formiga	15.5	66	40.75	325.806
Bueno Brandão	24	101	62.5	320.833
Munhoz	18.5	76	47.25	310.811
Antônio Dias	51.5	210	130.75	307.767
Varzelândia	10	40	25	300
Divisa Nova	5	20	12.5	300
Natalândia	3	12	7.5	300
Caeté	35.5	141	88.25	297.183
Januária	16.5	65	40.75	293.939
Bandeira	8.5	33	20.75	288.235
Morro Do Pilar	61	235	148	285.246
Carmópolis De Minas	33	127	80	284.848
Abre Campo	11	42	26.5	281.818
Raul Soares	13	49	31	276.923
Conceição Do Mato Dentro	137	515	326	275.912
Santana Do Riacho	12	45	28.5	275
Virgínia	19	70	44.5	268.421
Rio Espera	6	22	14	266.667
Igarapé	3	11	7	266.667
Ibiracatu	2.5	9	5.75	260
São Miguel Do Anta	2.5	9	5.75	260
Espinosa	21.5	77	49.25	258.14
Brumadinho	45	161	103	257.778
Joanésia	25.5	91	58.25	256.863
Chapada Do Norte	4	14	9	250
São Gotardo	27.5	95	61.25	245.455
Baependi	67	230	148.5	243.284
São José Do Goiabal	3.5	12	7.75	242.857
Berilo	15.5	52	33.75	235.484
Indaiabira	1.5	5	3.25	233.333
Governador Valadares	89	293	191	229.213
Itamarandiba	107	352	229.5	228.972
São Roque De Minas	929.5	3023	1976.25	225.229
Franciscópolis	8	26	17	225
Bocaiúva	58.5	190	124.25	224.786
São João Evangelista	73	235	154	221.918
Mercês	14	45	29.5	221.429
Santana De Pirapama	76.5	244	160.25	218.954
Araxá	37	118	77.5	218.919
Tapira	248	787	517.5	217.339
Verdelândia	16.5	52	34.25	215.152
Lagoa Formosa	785.5	2465	1625.25	213.813
Cristais	8	25	16.5	212.5
Rio Paranaíba	598	1830	1214	206.02
Bom Jardim De Minas	57	174	115.5	205.263
Lajinha	9.5	29	19.25	205.263
Paineiras	15	45	30	200
Montezuma	1	3	2	200
Coluna	185.5	555	370.25	199.191
Taiobeiras	31.5	94	62.75	198.413
Muriaé	20.5	61	40.75	197.561
Água Boa	144	428	286	197.222
Joaíma	35	104	69.5	197.143
Ferros	69.5	201	135.25	189.209
Carandaí	7	20	13.5	185.714
Miravânia	3.5	10	6.75	185.714
Rio Vermelho	306.5	873	589.75	184.829
Carlos Chagas	6	17	11.5	183.333
Biquinhas	16	45	30.5	181.25
Congonhal	12.5	35	23.75	180
Amparo Do Serra	5	14	9.5	180
Caraí	19.5	54	36.75	176.923
Santa Juliana	6.5	18	12.25	176.923
Serro	272.5	742	507.25	172.294
Paraisópolis	10.5	28	19.25	166.667
Guimarânia	216.5	575	395.75	165.589
Bambuí	72.5	192	132.25	164.828
Juramento	12.5	33	22.75	164
Santo Antônio Do Aventureiro	61	161	111	163.934
Rubelita	18	47	32.5	161.111
Lassance	12.5	32	22.25	156
Monte Azul	36.5	93	64.75	154.795
Manga	7.5	19	13.25	153.333
São João Del Rei	232.5	588	410.25	152.903
Ponte Nova	19.5	49	34.25	151.282
Virgolândia	15	36	25.5	140
Setubinha	13.5	32	22.75	137.037
São João Da Ponte	22	52	37	136.364
Córrego Fundo	8.5	20	14.25	135.294
Materlândia	267.5	629	448.25	135.14
Montes Claros	164	380	272	131.707
Ijaci	3.5	8	5.75	128.571
Claro Dos Poções	15.5	35	25.25	125.806
Viçosa	15.5	35	25.25	125.806
Salinas	95	210	152.5	121.053
Unaí	166.5	364	265.25	118.619
São Geraldo Da Piedade	23.5	51	37.25	117.021
Dores Do Turvo	6	13	9.5	116.667
Pitangui	6	13	9.5	116.667
Jequitinhonha	36.5	79	57.75	116.438
João Pinheiro	77.5	167	122.25	115.484
Lagamar	160	344	252	115
Ubaí	8	17	12.5	112.5
São Thomé Das Letras	8.5	18	13.25	111.765
Icaraí De Minas	14	28	21	100
Bonito De Minas	3	6	4.5	100
Cabo Verde	2	4	3	100
Capetinga	1	2	1.5	100
Bonfinópolis De Minas	108	215	161.5	99.0741
Patrocínio	281	559	420	98.9324
Patos De Minas	1799	3571	2685	98.4992
Ibiá	218	430	324	97.2477
Corinto	16.5	32	24.25	93.9394
Itaúna	9	17	13	88.8889
Piedade Dos Gerais	6.5	12	9.25	84.6154
Maravilhas	19	35	27	84.2105
Jacutinga	24	44	34	83.3333
Riachinho	81	143	112	76.5432
Sete Lagoas	27	47	37	74.0741
Jequitaí	18.5	32	25.25	72.973
Poté	35	58	46.5	65.7143
Berizal	12.5	20	16.25	60
Manhuaçu	10	16	13	60
Arinos	43.5	68	55.75	56.3218
Passa Quatro	16	25	20.5	56.25
Coração De Jesus	84	129	106.5	53.5714
Santa Rita De Minas	2	3	2.5	50
São Sebastião Do Anta	2	3	2.5	50
Urucuia	33	49	41	48.4848
Brasília De Minas	60	88	74	46.6667
Paracatu	234	337	285.5	44.0171
Resende Costa	40.5	58	49.25	43.2099
Sacramento	291.5	414	352.75	42.024
Jequitibá	13.5	19	16.25	40.7407
Guaraciama	25	34	29.5	36
Braúnas	119	160	139.5	34.4538
Senador Modestino Gonçalves	42.5	57	49.75	34.1176
Caetanópolis	9	12	10.5	33.3333
Delta	6	8	7	33.3333
Ipanema	19	24	21.5	26.3158
Piumhi	78	98	88	25.641
Pratinha	455	571	513	25.4945
Mata Verde	5	6	5.5	20
Santa Rita De Caldas	63	75	69	19.0476
Perdões	13.5	16	14.75	18.5185
Malacacheta	63	70	66.5	11.1111
Abadia Dos Dourados	257.5	281	269.25	9.12621
Porto Firme	34.5	35	34.75	1.44928
Lagoa Da Prata	5	5	5	0
Ibitiúra De Minas	2	2	2	0
Bandeira Do Sul	1	1	1	0
Josenópolis	1	1	1	0
Matipó	36	34	35	-5.55556
Buritizeiro	12	11	11.5	-8.33333
São João Do Pacuí	9	8	8.5	-11.1111
Riacho Dos Machados	46	38	42	-17.3913
Mendes Pimentel	26	19	22.5	-26.9231
Recreio	16.5	12	14.25	-27.2727
Cachoeira Dourada	4.5	3	3.75	-33.3333
Arcos	1.5	1	1.25	-33.3333
Cuparaque	3.5	2	2.75	-42.8571
Francisco Badaró	98	41	69.5	-58.1633
Vazante	608.5	239	423.75	-60.7231
Coimbra	11.5	3	7.25	-73.913
Silvianópolis	27.5	7	17.25	-74.5455
Campina Verde	415.5	85	250.25	-79.5427
São João Do Manteninha	18.5	3	10.75	-83.7838
Piranguçu	6.5	1	3.75	-84.6154
Rio Pomba	10.5	1	5.75	-90.4762
Jordânia	44	4	24	-90.9091
