# Supplementary material for: Geographic Distribution of Vaccinia Virus, Diagnosis and Demographic Aspects of Affected Populations, Minas Gerais, Brazil, 2000–2023
Source: Viruses. 2024 Dec 27;17(1):22. doi: 10.3390/v17010022 (PMC11768858; doi:10.3390/v17010022)
Supplement: Supplementary file 1 [file viruses-17-00022-s001.zip › Supplementary Table S6.xlsx]

## Sheet: cattle
location	cattle	cattle_thousands	has_report
Abadia Dos Dourados	4634633333	4634633333	TRUE
Abaeté	9552033333	9552033333	NA
Abre Campo	2179333333	2179333333	NA
Acaiaca	4415	4415	TRUE
Açucena	3273966667	3273966667	TRUE
Água Boa	56414	56414	NA
Água Comprida	1545666667	1545666667	NA
Aguanil	1208833333	1208833333	NA
Águas Formosas	6020966667	6020966667	NA
Águas Vermelhas	1497633333	1497633333	NA
Aimorés	7640966667	7640966667	NA
Aiuruoca	24400	24.4	NA
Alagoa	7481666667	7481666667	NA
Albertina	2132	2132	NA
Além Paraíba	2814666667	2814666667	TRUE
Alfenas	3668166667	3668166667	NA
Alfredo Vasconcelos	4268	4268	NA
Almenara	6820366667	6820366667	TRUE
Alpercata	12592	12592	NA
Alpinópolis	3301833333	3301833333	NA
Alterosa	2142966667	2142966667	NA
Alto Caparaó	1092	1092	NA
Alto Jequitibá	1914333333	1914333333	NA
Alto Rio Doce	1918666667	1918666667	NA
Alvarenga	1177766667	1177766667	NA
Alvinópolis	18764	18764	NA
Alvorada De Minas	11056	11056	TRUE
Amparo Do Serra	5966333333	5966333333	NA
Andradas	2001033333	2001033333	TRUE
Andrelândia	2652866667	2652866667	NA
Angelândia	2537	2537	NA
Antônio Carlos	1465033333	1465033333	NA
Antônio Dias	10394	10394	NA
Antônio Prado De Minas	6054	6054	TRUE
Araçaí	7574333333	7574333333	NA
Aracitaba	5396	5396	NA
Araçuaí	32729	32729	TRUE
Araguari	1162623333	1162623333	TRUE
Arantina	2382333333	2382333333	NA
Araponga	7012666667	7012666667	NA
Araporã	6702333333	6702333333	NA
Arapuá	1393866667	1393866667	NA
Araújos	21520	21.52	NA
Araxá	4721666667	4721666667	NA
Arceburgo	1312033333	1312033333	NA
Arcos	2624066667	2624066667	NA
Areado	14581	14581	TRUE
Argirita	8231666667	8231666667	TRUE
Aricanduva	6556.5	65565	TRUE
Arinos	1075423333	1075423333	NA
Astolfo Dutra	7578333333	7578333333	TRUE
Ataléia	9611866667	9611866667	NA
Augusto De Lima	2329766667	2329766667	NA
Baependi	2666033333	2666033333	NA
Baldim	17201	17201	NA
Bambuí	8139933333	8139933333	TRUE
Bandeira	1993066667	1993066667	TRUE
Bandeira Do Sul	3089666667	3089666667	NA
Barão De Cocais	2337666667	2337666667	NA
Barão De Monte Alto	1637833333	1637833333	NA
Barbacena	20379	20379	NA
Barra Longa	1800733333	1800733333	NA
Barroso	3227666667	3227666667	NA
Bela Vista De Minas	1584333333	1584333333	NA
Belmiro Braga	1490766667	1490766667	NA
Belo Horizonte	420	0.42	TRUE
Belo Oriente	7223333333	7223333333	NA
Belo Vale	1281966667	1281966667	TRUE
Berilo	11240	11.24	NA
Berizal	8795	8795	NA
Bertópolis	32335	32335	NA
Betim	8630	8.63	NA
Bias Fortes	1120233333	1120233333	NA
Bicas	8081333333	8081333333	NA
Biquinhas	2145366667	2145366667	NA
Boa Esperança	2841866667	2841866667	NA
Bocaina De Minas	11405	11405	NA
Bocaiúva	5559833333	5559833333	NA
Bom Despacho	68449	68449	TRUE
Bom Jardim De Minas	7661333333	7661333333	NA
Bom Jesus Da Penha	1137666667	1137666667	NA
Bom Jesus Do Amparo	7849	7849	NA
Bom Jesus Do Galho	1902066667	1902066667	TRUE
Bom Repouso	11019	11019	NA
Bom Sucesso	3506266667	3506266667	NA
Bonfim	10585	10585	TRUE
Bonfinópolis De Minas	59986	59986	NA
Bonito De Minas	12351	12351	NA
Borda Da Mata	21901	21901	NA
Botelhos	16429	16429	TRUE
Botumirim	9173333333	9173333333	NA
Brás Pires	5090666667	5090666667	NA
Brasilândia De Minas	53481	53481	NA
Brasília De Minas	4254666667	4254666667	NA
Braúnas	13303	13303	NA
Brazópolis	1930133333	1930133333	NA
Brumadinho	18758	18758	TRUE
Bueno Brandão	2195333333	2195333333	NA
Buenópolis	2222333333	2222333333	NA
Bugre	8118	8118	NA
Buritis	98980	98.98	NA
Buritizeiro	99189	99189	NA
Cabeceira Grande	33397	33397	NA
Cabo Verde	1919466667	1919466667	TRUE
Cachoeira Da Prata	2484333333	2484333333	NA
Cachoeira De Minas	1869366667	1869366667	NA
Cachoeira De Pajeú	1698633333	1698633333	NA
Cachoeira Dourada	10636	10636	NA
Caetanópolis	5534666667	5534666667	NA
Caeté	7817666667	7817666667	NA
Caiana	4622	4622	NA
Cajuri	2531333333	2531333333	NA
Caldas	3368866667	3368866667	NA
Camacho	7926333333	7926333333	NA
Camanducaia	1406133333	1406133333	NA
Cambuí	1628066667	1628066667	NA
Cambuquira	1102733333	1102733333	NA
Campanário	17770	17.77	NA
Campanha	1398966667	1398966667	NA
Campestre	25461	25461	NA
Campina Verde	3065096667	3065096667	NA
Campo Azul	11785	11785	NA
Campo Belo	3423733333	3423733333	NA
Campo Do Meio	5634333333	5634333333	NA
Campo Florido	5624966667	5624966667	NA
Campos Altos	2189733333	2189733333	NA
Campos Gerais	2855933333	2855933333	NA
Cana Verde	1512333333	1512333333	NA
Canaã	5737	5737	NA
Canápolis	45722	45722	NA
Candeias	35225	35225	NA
Cantagalo	7437.5	74375	NA
Caparaó	2874	2874	NA
Capela Nova	3795333333	3795333333	NA
Capelinha	14433	14433	NA
Capetinga	16200	16.2	NA
Capim Branco	5997333333	5997333333	NA
Capinópolis	3203766667	3203766667	NA
Capitão Andrade	1390133333	1390133333	NA
Capitão Enéas	4337166667	4337166667	NA
Capitólio	1765066667	1765066667	NA
Caputira	5588333333	5588333333	NA
Caraí	1715133333	1715133333	NA
Caranaíba	6410	6.41	TRUE
Carandaí	12091	12091	NA
Carangola	1687133333	1687133333	TRUE
Caratinga	3330433333	3330433333	NA
Carbonita	5936	5936	NA
Careaçu	1225433333	1225433333	NA
Carlos Chagas	201850	201.85	TRUE
Carmésia	5249	5249	TRUE
Carmo Da Cachoeira	15901	15901	NA
Carmo Da Mata	23197	23197	NA
Carmo De Minas	1785566667	1785566667	NA
Carmo Do Cajuru	27382	27382	NA
Carmo Do Paranaíba	8690833333	8690833333	TRUE
Carmo Do Rio Claro	4107633333	4107633333	NA
Carmópolis De Minas	2512166667	2512166667	NA
Carneirinho	1944556667	1944556667	TRUE
Carrancas	1879966667	1879966667	NA
Carvalhópolis	4149333333	4149333333	NA
Carvalhos	1406133333	1406133333	NA
Casa Grande	6878666667	6878666667	NA
Cascalho Rico	2296233333	2296233333	NA
Cássia	47942	47942	NA
Cataguases	23962	23962	NA
Catas Altas	1298	1298	NA
Catas Altas Da Noruega	2627	2627	NA
Catuji	7416666667	7416666667	NA
Catuti	9205.5	92055	NA
Caxambu	5244666667	5244666667	NA
Cedro Do Abaeté	9066	9066	NA
Central De Minas	12976	12976	NA
Centralina	1475466667	1475466667	NA
Chácara	7222	7222	NA
Chalé	1089566667	1089566667	NA
Chapada Do Norte	7343	7343	NA
Chapada Gaúcha	18288	18288	NA
Chiador	12277	12277	NA
Cipotânea	5999666667	5999666667	NA
Claraval	1156233333	1156233333	NA
Claro Dos Poções	2498133333	2498133333	NA
Cláudio	3344433333	3344433333	NA
Coimbra	5189666667	5189666667	NA
Coluna	1600766667	1600766667	NA
Comendador Gomes	6701266667	6701266667	NA
Comercinho	1517866667	1517866667	NA
Conceição Da Aparecida	17660	17.66	NA
Conceição Da Barra De Minas	12110	12.11	TRUE
Conceição Das Alagoas	3331066667	3331066667	NA
Conceição Das Pedras	5044666667	5044666667	NA
Conceição De Ipanema	1246933333	1246933333	NA
Conceição Do Mato Dentro	2985266667	2985266667	TRUE
Conceição Do Pará	1363233333	1363233333	NA
Conceição Do Rio Verde	1724966667	1724966667	NA
Conceição Dos Ouros	10173	10173	NA
Cônego Marinho	7918.5	79185	NA
Confins	607.5	0.6075	NA
Congonhal	1306066667	1306066667	NA
Congonhas	2674666667	2674666667	NA
Congonhas Do Norte	5846	5846	NA
Conquista	2684066667	2684066667	TRUE
Conselheiro Lafaiete	11640	11.64	NA
Conselheiro Pena	6901133333	6901133333	NA
Consolação	7845	7845	NA
Contagem	1641333333	1641333333	NA
Coqueiral	1269366667	1269366667	NA
Coração De Jesus	66495	66495	NA
Cordisburgo	3044433333	3044433333	NA
Cordislândia	9458	9458	NA
Corinto	5522666667	5522666667	NA
Coroaci	17770	17.77	NA
Coromandel	112263	112263	TRUE
Coronel Fabriciano	1176666667	1176666667	NA
Coronel Murta	1544966667	1544966667	TRUE
Coronel Pacheco	8629	8629	NA
Coronel Xavier Chaves	4886	4886	NA
Córrego Danta	3058133333	3058133333	TRUE
Córrego Do Bom Jesus	6563333333	6563333333	NA
Córrego Fundo	4455.5	44555	NA
Córrego Novo	7015	7015	NA
Couto De Magalhães De Minas	2281666667	2281666667	NA
Crisólita	48486	48486	NA
Cristais	30998	30998	NA
Cristália	4184	4184	NA
Cristiano Otoni	6674	6674	NA
Cristina	2103066667	2103066667	NA
Crucilândia	8992666667	8992666667	NA
Cruzeiro Da Fortaleza	17488	17488	NA
Cruzília	20240	20.24	NA
Cuparaque	13451.5	134515	NA
Curral De Dentro	9091	9091	NA
Curvelo	89342	89342	TRUE
Datas	2152	2152	NA
Delfim Moreira	1183366667	1183366667	NA
Delfinópolis	3618033333	3618033333	NA
Delta	3577.5	35775	NA
Descoberto	9567333333	9567333333	NA
Desterro De Entre Rios	1297066667	1297066667	NA
Desterro Do Melo	6564	6564	TRUE
Diamantina	11510	11.51	NA
Diogo De Vasconcelos	4612	4612	NA
Dionísio	1073833333	1073833333	NA
Divinésia	5072	5072	NA
Divino	1446733333	1446733333	NA
Divino Das Laranjeiras	2103166667	2103166667	NA
Divinolândia De Minas	4087	4087	NA
Divinópolis	4069266667	4069266667	NA
Divisa Alegre	836	0.836	NA
Divisa Nova	13944	13944	NA
Divisópolis	1537066667	1537066667	NA
Dom Bosco	32861	32861	NA
Dom Cavati	3608333333	3608333333	NA
Dom Joaquim	1164466667	1164466667	NA
Dom Silvério	1443833333	1443833333	TRUE
Dom Viçoso	4741	4741	NA
Dona Euzébia	4026	4026	NA
Dores De Campos	3108	3108	NA
Dores De Guanhães	11954	11954	NA
Dores Do Indaiá	6937266667	6937266667	NA
Dores Do Turvo	9193666667	9193666667	NA
Doresópolis	10042	10042	TRUE
Douradoquara	1771566667	1771566667	TRUE
Durandé	5433333333	5433333333	NA
Elói Mendes	3075966667	3075966667	NA
Engenheiro Caldas	1325566667	1325566667	NA
Engenheiro Navarro	1914233333	1914233333	NA
Entre Folhas	2782333333	2782333333	NA
Entre Rios De Minas	1861233333	1861233333	NA
Ervália	9723666667	9723666667	NA
Esmeraldas	4285966667	4285966667	NA
Espera Feliz	7519666667	7519666667	NA
Espinosa	27833	27833	NA
Espírito Santo Do Dourado	12834	12834	NA
Estiva	1565366667	1565366667	NA
Estrela Dalva	9650333333	9650333333	NA
Estrela Do Indaiá	4503466667	4503466667	NA
Estrela Do Sul	4809266667	4809266667	TRUE
Eugenópolis	17376	17376	NA
Ewbank Da Câmara	2951	2951	NA
Extrema	1030566667	1030566667	NA
Fama	4073333333	4073333333	NA
Faria Lemos	9690	9.69	NA
Felício Dos Santos	4639333333	4639333333	TRUE
Felisburgo	23408	23408	NA
Felixlândia	4590433333	4590433333	NA
Fernandes Tourinho	8261666667	8261666667	NA
Ferros	2871266667	2871266667	NA
Fervedouro	1277333333	1277333333	NA
Florestal	9283333333	9283333333	NA
Formiga	6952866667	6952866667	TRUE
Formoso	32054	32054	NA
Fortaleza De Minas	12754	12754	NA
Fortuna De Minas	11936	11936	NA
Francisco Badaró	1393433333	1393433333	NA
Francisco Dumont	21864	21864	NA
Francisco Sá	9716466667	9716466667	TRUE
Franciscópolis	37283.5	372835	NA
Frei Gaspar	2850966667	2850966667	NA
Frei Inocêncio	3669033333	3669033333	NA
Frei Lagonegro	6687	6687	NA
Fronteira	7946333333	7946333333	NA
Fronteira Dos Vales	1513566667	1513566667	NA
Fruta De Leite	4363	4363	NA
Frutal	1358963333	1358963333	TRUE
Funilândia	1016433333	1016433333	NA
Galiléia	4262833333	4262833333	NA
Gameleiras	26628	26628	NA
Glaucilândia	4894	4894	NA
Goiabeira	6173	6173	NA
Goianá	8044.5	80445	NA
Gonçalves	5999666667	5999666667	TRUE
Gonzaga	6305666667	6305666667	NA
Gouveia	8669	8669	NA
Governador Valadares	117110	117.11	NA
Grão Mogol	1995266667	1995266667	TRUE
Grupiara	9743333333	9743333333	TRUE
Guanhães	3483766667	3483766667	NA
Guapé	32799	32799	TRUE
Guaraciaba	1002066667	1002066667	TRUE
Guaraciama	6554	6554	NA
Guaranésia	1442266667	1442266667	NA
Guarani	1581933333	1581933333	TRUE
Guarará	5696	5696	NA
Guarda-Mor	7600766667	7600766667	TRUE
Guaxupé	8514666667	8514666667	NA
Guidoval	9329666667	9329666667	NA
Guimarânia	21468	21468	NA
Guiricema	23617	23617	NA
Gurinhatã	1456213333	1456213333	NA
Heliodora	8777666667	8777666667	NA
Iapu	1741733333	1741733333	NA
Ibertioga	1487066667	1487066667	TRUE
Ibiá	9732766667	9732766667	TRUE
Ibiaí	2271433333	2271433333	NA
Ibiracatu	6029.5	60295	NA
Ibiraci	2257866667	2257866667	NA
Ibirité	1064333333	1064333333	NA
Ibitiúra De Minas	3727	3727	NA
Ibituruna	1110466667	1110466667	NA
Icaraí De Minas	2577866667	2577866667	NA
Igarapé	4136	4136	NA
Igaratinga	1752433333	1752433333	TRUE
Iguatama	37323	37323	TRUE
Ijaci	5276	5276	NA
Ilicínea	1541166667	1541166667	NA
Imbé De Minas	4871.5	48715	NA
Inconfidentes	9653666667	9653666667	NA
Indaiabira	8005	8005	NA
Indianópolis	1732866667	1732866667	NA
Ingaí	1351966667	1351966667	NA
Inhapim	3324966667	3324966667	NA
Inhaúma	1859033333	1859033333	NA
Inimutaba	1629433333	1629433333	NA
Ipaba	3127666667	3127666667	NA
Ipanema	2704266667	2704266667	NA
Ipatinga	2135	2135	NA
Ipiaçu	3068133333	3068133333	NA
Ipuiúna	1305466667	1305466667	NA
Iraí De Minas	1886533333	1886533333	NA
Itabira	2740366667	2740366667	NA
Itabirinha	12148	12148	NA
Itabirito	3871	3871	NA
Itacambira	9115	9115	NA
Itacarambi	25975	25975	NA
Itaguara	23093	23093	NA
Itaipé	9094	9094	TRUE
Itajubá	1522133333	1522133333	TRUE
Itamarandiba	31338	31338	TRUE
Itamarati De Minas	6566	6566	NA
Itambacuri	6965966667	6965966667	TRUE
Itambé Do Mato Dentro	7554	7554	NA
Itamogi	8516666667	8516666667	NA
Itamonte	1273566667	1273566667	NA
Itanhandu	9175333333	9175333333	NA
Itanhomi	2580733333	2580733333	NA
Itaobim	1201233333	1201233333	NA
Itapagipe	153417	153417	TRUE
Itapecerica	45610	45.61	NA
Itapeva	10191	10191	NA
Itatiaiuçu	6518666667	6518666667	NA
Itaú De Minas	6746333333	6746333333	NA
Itaúna	27037	27037	TRUE
Itaverava	6958666667	6958666667	NA
Itinga	29360	29.36	NA
Itueta	19303	19303	NA
Ituiutaba	185505	185505	NA
Itumirim	1117033333	1117033333	NA
Iturama	1276953333	1276953333	TRUE
Itutinga	13591	13591	NA
Jaboticatubas	1579066667	1579066667	NA
Jacinto	5527066667	5527066667	NA
Jacuí	1978066667	1978066667	NA
Jacutinga	18447	18447	NA
Jaguaraçu	4269	4269	NA
Jaíba	57629	57629	NA
Jampruca	2905133333	2905133333	NA
Janaúba	80290	80.29	NA
Januária	69837	69837	NA
Japaraíba	7565	7565	NA
Japonvar	8240.5	82405	NA
Jeceaba	6231333333	6231333333	NA
Jenipapo De Minas	4900	4.9	NA
Jequeri	22833	22833	TRUE
Jequitaí	2391166667	2391166667	NA
Jequitibá	1701166667	1701166667	NA
Jequitinhonha	59263	59263	NA
Jesuânia	10669	10669	NA
Joaíma	5230933333	5230933333	NA
Joanésia	7913666667	7913666667	TRUE
João Monlevade	1514	1514	NA
João Pinheiro	235634	235634	TRUE
Joaquim Felício	1517966667	1517966667	NA
Jordânia	2998066667	2998066667	TRUE
José Gonçalves De Minas	2365	2365	NA
José Raydan	8918	8918	NA
Josenópolis	3070.5	30705	NA
Juatuba	3132333333	3132333333	NA
Juiz De Fora	4131966667	4131966667	TRUE
Juramento	1907933333	1907933333	NA
Juruaia	1038866667	1038866667	NA
Juvenília	23958.5	239585	NA
Ladainha	1719233333	1719233333	TRUE
Lagamar	60445	60445	NA
Lagoa Da Prata	21485	21485	NA
Lagoa Dos Patos	2052166667	2052166667	NA
Lagoa Dourada	1799266667	1799266667	NA
Lagoa Formosa	6567166667	6567166667	TRUE
Lagoa Grande	5780733333	5780733333	NA
Lagoa Santa	5077666667	5077666667	NA
Lajinha	11264	11264	NA
Lambari	7659666667	7659666667	NA
Lamim	3255333333	3255333333	NA
Laranjal	1255833333	1255833333	NA
Lassance	30156	30156	NA
Lavras	2708033333	2708033333	NA
Leandro Ferreira	1841733333	1841733333	NA
Leme Do Prado	1745	1745	NA
Leopoldina	59110	59.11	NA
Liberdade	12791	12791	NA
Lima Duarte	2647666667	2647666667	NA
Limeira Do Oeste	9866033333	9866033333	NA
Lontra	5062666667	5062666667	NA
Luisburgo	1740	1.74	NA
Luislândia	9800	9.8	TRUE
Luminárias	13967	13967	NA
Luz	8326533333	8326533333	TRUE
Machacalis	2777766667	2777766667	NA
Machado	2609233333	2609233333	NA
Madre De Deus De Minas	1316033333	1316033333	NA
Malacacheta	4201566667	4201566667	TRUE
Mamonas	9654666667	9654666667	NA
Manga	56859	56859	NA
Manhuaçu	1055733333	1055733333	TRUE
Manhumirim	3317333333	3317333333	TRUE
Mantena	3766866667	3766866667	NA
Mar De Espanha	1607066667	1607066667	NA
Maravilhas	15197	15197	TRUE
Maria Da Fé	8749	8749	NA
Mariana	1036333333	1036333333	TRUE
Marilac	1041133333	1041133333	NA
Mário Campos	248.5	0.2485	NA
Maripá De Minas	5232	5232	NA
Marliéria	6457333333	6457333333	TRUE
Marmelópolis	4462	4462	NA
Martinho Campos	4637633333	4637633333	NA
Martins Soares	1226.5	12265	TRUE
Mata Verde	9449	9449	NA
Materlândia	1027233333	1027233333	TRUE
Mateus Leme	1220233333	1220233333	NA
Mathias Lobato	12853	12853	NA
Matias Barbosa	6288666667	6288666667	TRUE
Matias Cardoso	39217	39217	NA
Matipó	10293	10293	NA
Mato Verde	2084633333	2084633333	NA
Matozinhos	12752	12752	NA
Matutina	1874766667	1874766667	NA
Medeiros	34829	34829	TRUE
Medina	2726066667	2726066667	NA
Mendes Pimentel	22934	22934	NA
Mercês	1631733333	1631733333	TRUE
Mesquita	1191733333	1191733333	NA
Minas Novas	1233333333	1233333333	NA
Minduri	6626666667	6626666667	NA
Mirabela	2003433333	2003433333	NA
Miradouro	1945166667	1945166667	NA
Miraí	2448466667	2448466667	NA
Miravânia	9664	9664	NA
Moeda	4000	4	NA
Moema	1532566667	1532566667	NA
Monjolos	1394033333	1394033333	NA
Monsenhor Paulo	12097	12097	NA
Montalvânia	3593166667	3593166667	NA
Monte Alegre De Minas	130541	130541	NA
Monte Azul	36823	36823	NA
Monte Belo	2246866667	2246866667	NA
Monte Carmelo	51275	51275	TRUE
Monte Formoso	7202	7202	NA
Monte Santo De Minas	2350366667	2350366667	NA
Monte Sião	2034733333	2034733333	NA
Montes Claros	9245433333	9245433333	NA
Montezuma	6685	6685	NA
Morada Nova De Minas	51881	51881	NA
Morro Da Garça	1941733333	1941733333	NA
Morro Do Pilar	6724333333	6724333333	NA
Munhoz	7485333333	7485333333	NA
Muriaé	5388266667	5388266667	TRUE
Mutum	66739	66739	NA
Muzambinho	1686433333	1686433333	NA
Nacip Raydan	9669666667	9669666667	NA
Nanuque	1005453333	1005453333	TRUE
Naque	5767.5	57675	NA
Natalândia	22498	22498	NA
Natércia	13122	13122	NA
Nazareno	1604666667	1604666667	NA
Nepomuceno	2028633333	2028633333	NA
Ninheira	10970	10.97	NA
Nova Belém	3931.5	39315	NA
Nova Era	8223333333	8223333333	TRUE
Nova Lima	6296666667	0.6296666667	NA
Nova Módica	2459233333	2459233333	NA
Nova Ponte	2984733333	2984733333	NA
Nova Porteirinha	3331.5	33315	NA
Nova Resende	1207266667	1207266667	NA
Nova Serrana	1325933333	1325933333	NA
Nova União	4809666667	4809666667	NA
Novo Cruzeiro	2085566667	2085566667	TRUE
Novo Oriente De Minas	22369.5	223695	NA
Novorizonte	2249.5	22495	NA
Olaria	7665666667	7665666667	NA
Olhos-D'água	12213	12213	NA
Olímpio Noronha	2814333333	2814333333	NA
Oliveira	3863433333	3863433333	NA
Oliveira Fortes	5264666667	5264666667	NA
Onça De Pitangui	12004	12004	NA
Oratórios	4079.5	40795	NA
Orizânia	2191.5	21915	NA
Ouro Branco	3853333333	3853333333	NA
Ouro Fino	2743166667	2743166667	NA
Ouro Preto	8867666667	8867666667	NA
Ouro Verde De Minas	9308666667	9308666667	NA
Padre Carvalho	1922.5	19225	NA
Padre Paraíso	6735	6735	NA
Pai Pedro	23204	23204	NA
Paineiras	34743	34743	NA
Pains	2976533333	2976533333	NA
Paiva	3533666667	3533666667	NA
Palma	2039833333	2039833333	NA
Palmópolis	21519	21519	NA
Papagaios	2949766667	2949766667	TRUE
Pará De Minas	3712766667	3712766667	NA
Paracatu	2331166667	2331166667	TRUE
Paraguaçu	1811133333	1811133333	TRUE
Paraisópolis	21854	21854	TRUE
Paraopeba	29344	29344	NA
Passa Quatro	1347066667	1347066667	NA
Passa Tempo	1919333333	1919333333	TRUE
Passa Vinte	7904666667	7904666667	NA
Passabém	3465	3465	NA
Passos	1069893333	1069893333	TRUE
Patis	12827	12827	NA
Patos De Minas	1740626667	1740626667	TRUE
Patrocínio	112110	112.11	TRUE
Patrocínio Do Muriaé	9135	9135	TRUE
Paula Cândido	8422	8422	NA
Paulistas	9501	9501	TRUE
Pavão	4018333333	4018333333	NA
Peçanha	32528	32528	NA
Pedra Azul	40090	40.09	NA
Pedra Bonita	3190.5	31905	NA
Pedra Do Anta	7794333333	7794333333	TRUE
Pedra Do Indaiá	1935666667	1935666667	NA
Pedra Dourada	2557666667	2557666667	NA
Pedralva	10085	10085	NA
Pedras De Maria Da Cruz	4132833333	4132833333	NA
Pedrinópolis	1206833333	1206833333	TRUE
Pedro Leopoldo	10921	10921	NA
Pedro Teixeira	4646666667	4646666667	NA
Pequeri	4318666667	4318666667	NA
Pequi	16089	16089	NA
Perdigão	13442	13442	NA
Perdizes	8509933333	8509933333	NA
Perdões	1649633333	1649633333	NA
Periquito	6214.5	62145	NA
Pescador	18643	18643	NA
Piau	8222333333	8222333333	TRUE
Piedade De Caratinga	2193	2193	NA
Piedade De Ponte Nova	5668666667	5668666667	NA
Piedade Do Rio Grande	9767	9767	TRUE
Piedade Dos Gerais	1068433333	1068433333	NA
Pimenta	2011033333	2011033333	TRUE
Pingo-D'água	2329.5	23295	TRUE
Pintópolis	22980	22.98	NA
Piracema	1701033333	1701033333	NA
Pirajuba	6234	6234	NA
Piranga	1460633333	1460633333	NA
Piranguçu	9291666667	9291666667	TRUE
Piranguinho	1024566667	1024566667	NA
Pirapetinga	1154333333	1154333333	NA
Pirapora	1029466667	1029466667	NA
Piraúba	6834	6834	NA
Pitangui	2796533333	2796533333	NA
Piumhi	46888	46888	TRUE
Planura	6734333333	6734333333	NA
Poço Fundo	2571333333	2571333333	NA
Poços De Caldas	1495433333	1495433333	NA
Pocrane	3372166667	3372166667	NA
Pompéu	9925866667	9925866667	NA
Ponte Nova	2068533333	2068533333	NA
Ponto Chique	19942	19942	NA
Ponto Dos Volantes	12893	12893	NA
Porteirinha	5683966667	5683966667	TRUE
Porto Firme	9503666667	9503666667	NA
Poté	2122166667	2122166667	NA
Pouso Alegre	3038966667	3038966667	NA
Pouso Alto	17785	17785	NA
Prados	8304666667	8304666667	TRUE
Prata	306611	306611	TRUE
Pratápolis	1624033333	1624033333	NA
Pratinha	2207133333	2207133333	TRUE
Presidente Bernardes	6853333333	6853333333	NA
Presidente Juscelino	20617	20617	NA
Presidente Kubitschek	1470666667	1470666667	NA
Presidente Olegário	109382	109382	NA
Prudente De Morais	8182333333	8182333333	NA
Quartel Geral	25063	25063	NA
Queluzito	6593333333	6593333333	NA
Raposos	106	0.106	NA
Raul Soares	4072933333	4072933333	NA
Recreio	1587733333	1587733333	TRUE
Reduto	3288.5	32885	NA
Resende Costa	2070833333	2070833333	NA
Resplendor	5737666667	5737666667	TRUE
Ressaquinha	7564666667	7564666667	NA
Riachinho	5392433333	5392433333	NA
Riacho Dos Machados	1561533333	1561533333	NA
Ribeirão Das Neves	2093333333	2093333333	NA
Ribeirão Vermelho	2846333333	2846333333	NA
Rio Acima	5533333333	0.5533333333	NA
Rio Casca	27130	27.13	NA
Rio Do Prado	1764233333	1764233333	NA
Rio Doce	6227333333	6227333333	TRUE
Rio Espera	9168333333	9168333333	NA
Rio Manso	9003666667	9003666667	NA
Rio Novo	1484266667	1484266667	NA
Rio Paranaíba	54378	54378	NA
Rio Pardo De Minas	18731	18731	NA
Rio Piracicaba	10085	10085	NA
Rio Pomba	13961	13961	TRUE
Rio Preto	14951	14951	NA
Rio Vermelho	2686133333	2686133333	TRUE
Ritápolis	11131	11131	NA
Rochedo De Minas	4294	4294	NA
Rodeiro	3887	3887	NA
Romaria	6383333333	6383333333	NA
Rosário Da Limeira	4353	4353	NA
Rubelita	2184533333	2184533333	NA
Rubim	44650	44.65	NA
Sabará	1906666667	1906666667	TRUE
Sabinópolis	2850933333	2850933333	TRUE
Sacramento	1045133333	1045133333	TRUE
Salinas	4950166667	4950166667	NA
Salto Da Divisa	6548466667	6548466667	TRUE
Santa Bárbara	4199666667	4199666667	NA
Santa Bárbara Do Leste	1655666667	1655666667	NA
Santa Bárbara Do Monte Verde	13157.5	131575	NA
Santa Bárbara Do Tugúrio	1063866667	1063866667	NA
Santa Cruz De Minas	NA	NA	NA
Santa Cruz De Salinas	9675	9675	NA
Santa Cruz Do Escalvado	13470	13.47	NA
Santa Efigênia De Minas	4872	4872	NA
Santa Fé De Minas	2956966667	2956966667	NA
Santa Helena De Minas	16802.5	168025	NA
Santa Juliana	2362333333	2362333333	NA
Santa Luzia	3861	3861	TRUE
Santa Margarida	6441333333	6441333333	TRUE
Santa Maria De Itabira	1466166667	1466166667	NA
Santa Maria Do Salto	1198933333	1198933333	NA
Santa Maria Do Suaçuí	3209466667	3209466667	NA
Santa Rita De Caldas	3331766667	3331766667	NA
Santa Rita De Ibitipoca	1069566667	1069566667	TRUE
Santa Rita De Jacutinga	1840933333	1840933333	TRUE
Santa Rita De Minas	1934	1934	TRUE
Santa Rita Do Itueto	13805	13805	NA
Santa Rita Do Sapucaí	19879	19879	NA
Santa Rosa Da Serra	1204966667	1204966667	NA
Santa Vitória	242271	242271	NA
Santana Da Vargem	6013666667	6013666667	NA
Santana De Cataguases	9765	9765	NA
Santana De Pirapama	2601433333	2601433333	TRUE
Santana Do Deserto	5182666667	5182666667	NA
Santana Do Garambéu	4465333333	4465333333	NA
Santana Do Jacaré	7196666667	7196666667	NA
Santana Do Manhuaçu	12534	12534	NA
Santana Do Paraíso	4156666667	4156666667	NA
Santana Do Riacho	5479	5479	NA
Santana Dos Montes	7196	7196	NA
Santo Antônio Do Amparo	18006	18006	NA
Santo Antônio Do Aventureiro	13169	13169	NA
Santo Antônio Do Grama	7969333333	7969333333	NA
Santo Antônio Do Itambé	8083	8083	TRUE
Santo Antônio Do Jacinto	27332	27332	NA
Santo Antônio Do Monte	75636	75636	NA
Santo Antônio Do Retiro	3896.5	38965	NA
Santo Antônio Do Rio Abaixo	4908666667	4908666667	NA
Santo Hipólito	22168	22168	NA
Santos Dumont	18614	18614	NA
São Bento Abade	2366666667	2366666667	NA
São Brás Do Suaçuí	3784666667	3784666667	NA
São Domingos Das Dores	577.5	0.5775	NA
São Domingos Do Prata	2561933333	2561933333	NA
São Félix De Minas	9804	9804	NA
São Francisco	9990633333	9990633333	NA
São Francisco De Paula	13243	13243	NA
São Francisco De Sales	68379	68379	NA
São Francisco Do Glória	8291666667	8291666667	NA
São Geraldo	9756666667	9756666667	NA
São Geraldo Da Piedade	9626666667	9626666667	NA
São Geraldo Do Baixio	16472	16472	TRUE
São Gonçalo Do Abaeté	48095	48095	NA
São Gonçalo Do Pará	16134	16134	TRUE
São Gonçalo Do Rio Abaixo	10805	10805	NA
São Gonçalo Do Rio Preto	1746666667	1746666667	NA
São Gonçalo Do Sapucaí	2531533333	2531533333	NA
São Gotardo	44541	44541	NA
São João Batista Do Glória	25074	25074	NA
São João Da Lagoa	22556.5	225565	NA
São João Da Mata	6922666667	6922666667	NA
São João Da Ponte	7791166667	7791166667	NA
São João Das Missões	11980.5	119805	NA
São João Del Rei	3305366667	3305366667	NA
São João Do Manhuaçu	2221	2221	NA
São João Do Manteninha	9790	9.79	NA
São João Do Oriente	8766	8766	NA
São João Do Pacuí	17883.5	178835	NA
São João Do Paraíso	1689866667	1689866667	NA
São João Evangelista	23138	23138	TRUE
São João Nepomuceno	2301266667	2301266667	NA
São Joaquim De Bicas	1193	1193	NA
São José Da Barra	9663	9663	NA
São José Da Lapa	1110333333	1110333333	NA
São José Da Safira	7818666667	7818666667	NA
São José Da Varginha	1570766667	1570766667	NA
São José Do Alegre	5595333333	5595333333	NA
São José Do Divino	23095	23095	NA
São José Do Goiabal	1129233333	1129233333	NA
São José Do Jacuri	1876633333	1876633333	TRUE
São José Do Mantimento	2759333333	2759333333	NA
São Lourenço	2383333333	2383333333	NA
São Miguel Do Anta	6795333333	6795333333	TRUE
São Pedro Da União	14678	14678	NA
São Pedro Do Suaçuí	1532566667	1532566667	NA
São Pedro Dos Ferros	1992366667	1992366667	TRUE
São Romão	3058266667	3058266667	NA
São Roque De Minas	5322866667	5322866667	TRUE
São Sebastião Da Bela Vista	11722	11722	NA
São Sebastião Da Vargem Alegre	4383	4383	NA
São Sebastião Do Anta	1956	1956	NA
São Sebastião Do Maranhão	1996266667	1996266667	NA
São Sebastião Do Oeste	24845	24845	NA
São Sebastião Do Paraíso	39797	39797	NA
São Sebastião Do Rio Preto	4168	4168	NA
São Sebastião Do Rio Verde	5729333333	5729333333	NA
São Thomé Das Letras	1224666667	1224666667	NA
São Tiago	2700666667	2700666667	NA
São Tomás De Aquino	1226933333	1226933333	NA
São Vicente De Minas	1360166667	1360166667	NA
Sapucaí-Mirim	5517	5517	TRUE
Sardoá	3630666667	3630666667	NA
Sarzedo	460.5	0.4605	NA
Sem-Peixe	12835.5	128355	NA
Senador Amaral	4929333333	4929333333	NA
Senador Cortes	5833333333	5833333333	NA
Senador Firmino	6415	6415	NA
Senador José Bento	5780	5.78	NA
Senador Modestino Gonçalves	7576333333	7576333333	NA
Senhora De Oliveira	5990333333	5990333333	NA
Senhora Do Porto	1085366667	1085366667	NA
Senhora Dos Remédios	1204133333	1204133333	NA
Sericita	4600666667	4600666667	NA
Seritinga	5117333333	5117333333	NA
Serra Azul De Minas	6952666667	6952666667	NA
Serra Da Saudade	1676966667	1676966667	NA
Serra Do Salitre	53326	53326	NA
Serra Dos Aimorés	1653433333	1653433333	TRUE
Serrania	1338466667	1338466667	NA
Serranópolis De Minas	11355.5	113555	NA
Serranos	8189666667	8189666667	NA
Serro	2775433333	2775433333	TRUE
Sete Lagoas	2202966667	2202966667	NA
Setubinha	6039.5	60395	NA
Silveirânia	8258	8258	NA
Silvianópolis	2580166667	2580166667	NA
Simão Pereira	5233333333	5233333333	NA
Simonésia	1011733333	1011733333	NA
Sobrália	1581333333	1581333333	NA
Soledade De Minas	1244166667	1244166667	NA
Tabuleiro	9428333333	9428333333	TRUE
Taiobeiras	18094	18094	NA
Taparuba	13801	13801	NA
Tapira	3472066667	3472066667	TRUE
Tapiraí	16690	16.69	NA
Taquaraçu De Minas	8859	8859	NA
Tarumirim	3458033333	3458033333	NA
Teixeiras	6490666667	6490666667	NA
Teófilo Otoni	1230296667	1230296667	TRUE
Timóteo	1047666667	1047666667	NA
Tiradentes	2718666667	2718666667	NA
Tiros	6098433333	6098433333	TRUE
Tocantins	1091066667	1091066667	NA
Tocos Do Moji	9453.5	94535	NA
Toledo	6629	6629	NA
Tombos	1703533333	1703533333	TRUE
Três Corações	37151	37151	NA
Três Marias	3150533333	3150533333	NA
Três Pontas	20665	20665	NA
Tumiritinga	2700666667	2700666667	NA
Tupaciguara	9577566667	9577566667	NA
Turmalina	5982333333	5982333333	NA
Turvolândia	13520	13.52	NA
Ubá	1786033333	1786033333	NA
Ubaí	3311066667	3311066667	NA
Ubaporanga	4824666667	4824666667	NA
Uberaba	179165	179165	TRUE
Uberlândia	1781516667	1781516667	NA
Umburatiba	2146733333	2146733333	NA
Unaí	2964286667	2964286667	TRUE
União De Minas	84484	84484	TRUE
Uruana De Minas	17451	17451	NA
Urucânia	4980666667	4980666667	NA
Urucuia	39168	39168	NA
Vargem Alegre	5208.5	52085	NA
Vargem Bonita	13716	13716	TRUE
Vargem Grande Do Rio Pardo	3402	3402	NA
Varginha	1441733333	1441733333	NA
Varjão De Minas	28537	28537	NA
Várzea Da Palma	64924	64924	NA
Varzelândia	3639333333	3639333333	NA
Vazante	8110266667	8110266667	NA
Verdelândia	54943.5	549435	NA
Veredinha	4438.5	44385	NA
Veríssimo	6040166667	6040166667	TRUE
Vermelho Novo	3793.5	37935	TRUE
Vespasiano	1047	1047	NA
Viçosa	9111666667	9111666667	NA
Vieiras	7781	7781	NA
Virgem Da Lapa	1576333333	1576333333	NA
Virgínia	2051966667	2051966667	NA
Virginópolis	13132	13132	NA
Virgolândia	14951	14951	NA
Visconde Do Rio Branco	1077066667	1077066667	NA
Volta Grande	13248	13248	NA
Wenceslau Braz	4542666667	4542666667	TRUE

## Sheet: milked_cows
location	milked_cows	milked_cows_thousands	has_report
Raposos	10	0.01	NA
Nova Lima	26	0.026	NA
Mário Campos	28	0.028	NA
Rio Acima	87.5	0.0875	NA
Divisa Alegre	97	0.097	NA
São Domingos Das Dores	119.5	0.1195	NA
Albertina	127.5	0.1275	NA
Confins	137.5	0.1375	NA
Ibirité	138	0.138	NA
Luisburgo	145.5	0.1455	NA
Padre Carvalho	165.5	0.1655	NA
Presidente Kubitschek	194.5	0.1945	NA
Timóteo	196.5	0.1965	NA
Santa Bárbara Do Leste	210	0.21	NA
Catas Altas	235	0.235	NA
Novorizonte	239	0.239	NA
São Gonçalo Do Rio Preto	239.5	0.2395	NA
Martins Soares	255	0.255	TRUE
Belo Horizonte	255.5	0.2555	TRUE
Coronel Fabriciano	259	0.259	NA
São José Da Lapa	265.5	0.2655	NA
Ponto Chique	270	0.27	NA
Vespasiano	270.5	0.2705	NA
Santa Cruz De Salinas	281	0.281	NA
Alto Caparaó	283	0.283	NA
São Joaquim De Bicas	300	0.3	NA
Bandeira Do Sul	302	0.302	NA
João Monlevade	302	0.302	NA
Alto Jequitibá	309	0.309	NA
Santana Do Jacaré	317.5	0.3175	NA
Santa Rita De Minas	329.5	0.3295	TRUE
Leme Do Prado	332	0.332	NA
Lagoa Santa	335.5	0.3355	NA
Fruta De Leite	337	0.337	NA
Piedade De Caratinga	340.5	0.3405	NA
Delta	358	0.358	NA
Pingo-D'água	360	0.36	TRUE
José Gonçalves De Minas	365	0.365	NA
Orizânia	366.5	0.3665	NA
Ibiracatu	371	0.371	NA
Bela Vista De Minas	372	0.372	NA
Planura	374.5	0.3745	NA
Cristália	377.5	0.3775	NA
Miravânia	378	0.378	NA
São João Das Missões	380	0.38	NA
Olímpio Noronha	383.5	0.3835	NA
Sabará	389	0.389	TRUE
Ibiaí	392.5	0.3925	NA
Datas	397	0.397	NA
Santo Antônio Do Retiro	405	0.405	NA
Couto De Magalhães De Minas	407	0.407	NA
São Lourenço	407.5	0.4075	NA
Josenópolis	409.5	0.4095	NA
Pedra Dourada	416.5	0.4165	NA
Ewbank Da Câmara	419.5	0.4195	NA
Contagem	423.5	0.4235	NA
Congonhas	426.5	0.4265	NA
Manhumirim	440	0.44	TRUE
São Sebastião Do Anta	448	0.448	NA
Vargem Grande Do Rio Pardo	448.5	0.4485	NA
Patis	451.5	0.4515	NA
Caparaó	461	0.461	NA
São João Do Manhuaçu	462	0.462	NA
Águas Vermelhas	464	0.464	NA
Rodeiro	465	0.465	NA
Catas Altas Da Noruega	467.5	0.4675	NA
Reduto	472.5	0.4725	NA
Dona Euzébia	478.5	0.4785	NA
Ipatinga	480	0.48	NA
Cajuri	489.5	0.4895	NA
Ribeirão Das Neves	493.5	0.4935	NA
Ribeirão Vermelho	529	0.529	NA
Pedra Bonita	547	0.547	NA
Entre Folhas	547.5	0.5475	NA
São Bento Abade	550.5	0.5505	NA
Santana Da Vargem	560.5	0.5605	NA
Pirapora	562	0.562	NA
Itacarambi	573	0.573	NA
São Brás Do Suaçuí	576.5	0.5765	NA
Cachoeira Dourada	587.5	0.5875	NA
Fama	589.5	0.5895	NA
Juatuba	589.5	0.5895	NA
Ipaba	607	0.607	NA
Itacambira	609	0.609	NA
Cônego Marinho	618	0.618	NA
Sericita	623	0.623	NA
Araponga	623.5	0.6235	NA
Nova Porteirinha	623.5	0.6235	NA
Capim Branco	626	0.626	NA
Angelândia	642.5	0.6425	NA
Jenipapo De Minas	644	0.644	NA
Campo Azul	646.5	0.6465	NA
Santana Do Deserto	650	0.65	NA
Ninheira	651.5	0.6515	NA
Barão De Cocais	655.5	0.6555	NA
Santana Do Riacho	661.5	0.6615	NA
Berizal	666.5	0.6665	NA
Cachoeira Da Prata	676	0.676	NA
Ouro Branco	678.5	0.6785	NA
Santa Bárbara	688	0.688	NA
Indaiabira	694	0.694	NA
Arantina	695	0.695	NA
Igarapé	705.5	0.7055	NA
Dom Cavati	711.5	0.7115	NA
Bonito De Minas	716	0.716	NA
Lontra	718.5	0.7185	NA
Simão Pereira	721.5	0.7215	NA
Montezuma	724.5	0.7245	NA
Glaucilândia	737	0.737	NA
Vermelho Novo	748.5	0.7485	TRUE
Santa Maria Do Salto	755	0.755	NA
Pirajuba	759	0.759	NA
Caetanópolis	772	0.772	NA
Pequeri	775	0.775	NA
Juvenília	779.5	0.7795	NA
Astolfo Dutra	781	0.781	TRUE
Araporã	789	0.789	NA
Cedro Do Abaeté	799	0.799	NA
Lagoa Dos Patos	808	0.808	NA
São José Do Mantimento	810	0.81	NA
Sapucaí-Mirim	813.5	0.8135	TRUE
Veredinha	820	0.82	NA
Nova Belém	824	0.824	NA
Dores De Campos	832	0.832	NA
Prudente De Morais	834.5	0.8345	NA
Catuti	839.5	0.8395	NA
Buritizeiro	846.5	0.8465	NA
Lamim	853	0.853	NA
Guaxupé	861.5	0.8615	NA
Engenheiro Navarro	867	0.867	NA
Curral De Dentro	878.5	0.8785	NA
Ubaporanga	881	0.881	NA
Passabém	882	0.882	NA
Mata Verde	891.5	0.8915	NA
Tiradentes	892	0.892	NA
Urucânia	896.5	0.8965	NA
Montalvânia	920.5	0.9205	NA
Santa Luzia	922	0.922	TRUE
Naque	924	0.924	NA
São José Do Alegre	928.5	0.9285	NA
Lambari	931.5	0.9315	NA
Ibitiúra De Minas	932.5	0.9325	NA
Coimbra	933.5	0.9335	NA
Carvalhópolis	939	0.939	NA
Matias Barbosa	948	0.948	TRUE
Botumirim	953	0.953	NA
Santa Fé De Minas	953	0.953	NA
Santana Do Paraíso	954.5	0.9545	NA
Santa Rosa Da Serra	956	0.956	NA
Caxambu	957.5	0.9575	NA
Moeda	957.5	0.9575	NA
Jaguaraçu	962	0.962	NA
Monte Formoso	963	0.963	NA
Diamantina	965	0.965	NA
Rosário Da Limeira	968	0.968	NA
Campo Do Meio	971.5	0.9715	NA
Carbonita	976.5	0.9765	NA
Caputira	979.5	0.9795	NA
Córrego Do Bom Jesus	980.5	0.9805	NA
Acaiaca	983.5	0.9835	TRUE
Matias Cardoso	985.5	0.9855	NA
Congonhas Do Norte	986.5	0.9865	NA
Araçaí	990.5	0.9905	NA
Rochedo De Minas	990.5	0.9905	NA
Guaraciama	998	0.998	NA
Goianá	1002	1002	NA
Periquito	1006.5	10065	NA
Turmalina	1007.5	10075	NA
Vargem Alegre	1008.5	10085	NA
Durandé	1021	1021	NA
Conceição Das Pedras	1030	1.03	NA
São José Da Safira	1030	1.03	NA
Gameleiras	1036	1036	NA
São Sebastião Da Vargem Alegre	1041	1041	NA
Rio Do Prado	1042	1042	NA
Barroso	1051	1051	NA
Piedade De Ponte Nova	1051	1051	NA
Marliéria	1052	1052	TRUE
Heliodora	1055	1055	NA
Romaria	1064.5	10645	NA
Rio Doce	1070	1.07	TRUE
Fronteira	1077	1077	NA
Alfredo Vasconcelos	1079	1079	NA
Japonvar	1085.5	10855	NA
Itatiaiuçu	1088.5	10885	NA
Sardoá	1091	1091	NA
Teixeiras	1091.5	10915	NA
Diogo De Vasconcelos	1092.5	10925	NA
Itabirito	1095	1095	NA
Grupiara	1098.5	10985	TRUE
Felício Dos Santos	1106.5	11065	TRUE
Oratórios	1107	1107	NA
Senador Amaral	1113	1113	NA
Imbé De Minas	1116.5	11165	NA
Formoso	1120.5	11205	NA
Caiana	1123.5	11235	NA
Brás Pires	1124.5	11245	NA
São João Do Pacuí	1125	1125	NA
Divinolândia De Minas	1129	1129	NA
Paiva	1132.5	11325	NA
Santa Efigênia De Minas	1133.5	11335	NA
Nova Era	1139.5	11395	TRUE
Córrego Fundo	1140	1.14	NA
Cambuquira	1142	1142	NA
Divinésia	1146.5	11465	NA
Maripá De Minas	1148	1148	NA
Caeté	1153	1153	NA
Nova Resende	1160.5	11605	NA
Setubinha	1162	1162	NA
Itaú De Minas	1165.5	11655	NA
Senhora De Oliveira	1169.5	11695	NA
Nova União	1171	1171	NA
Gonçalves	1177.5	11775	TRUE
Guaranésia	1177.5	11775	NA
Guarará	1182	1182	NA
Chapada Gaúcha	1192	1192	NA
Chapada Do Norte	1193.5	11935	NA
Marmelópolis	1206	1206	NA
Matozinhos	1206.5	12065	NA
Senador Cortes	1206.5	12065	NA
Itamogi	1207.5	12075	NA
Bugre	1213	1213	NA
Mirabela	1216	1216	NA
Joaquim Felício	1218	1218	NA
Lassance	1222	1222	NA
Serra Da Saudade	1236	1236	NA
Canaã	1242.5	12425	NA
Pintópolis	1244.5	12445	NA
Jequitaí	1246	1246	NA
Divisópolis	1251.5	12515	NA
Mathias Lobato	1253	1253	NA
Córrego Novo	1258	1258	NA
São Romão	1259	1259	NA
Gouveia	1270.5	12705	NA
Juramento	1272	1272	NA
Serra Dos Aimorés	1278.5	12785	TRUE
Santo Antônio Do Grama	1282	1282	NA
Conceição Dos Ouros	1282.5	12825	NA
Santa Margarida	1294.5	12945	TRUE
São Miguel Do Anta	1298	1298	TRUE
Padre Paraíso	1305.5	13055	NA
Claro Dos Poções	1311.5	13115	NA
Capela Nova	1315.5	13155	NA
Guidoval	1318.5	13185	NA
Carmésia	1324.5	13245	TRUE
Itaverava	1325.5	13255	NA
Florestal	1329.5	13295	NA
Uruana De Minas	1332.5	13325	NA
Luislândia	1339	1339	TRUE
Itamarati De Minas	1339.5	13395	NA
Betim	1341	1341	NA
Toledo	1349	1349	NA
São João Do Paraíso	1361	1361	NA
Aracitaba	1369	1369	NA
Catuji	1371	1371	NA
Ipiaçu	1375	1375	NA
Consolação	1382	1382	NA
Pedro Teixeira	1383	1383	NA
Santo Antônio Do Rio Abaixo	1387.5	13875	NA
Senador José Bento	1390	1.39	NA
Campanha	1392.5	13925	NA
Chácara	1394	1394	NA
Santana Do Garambéu	1400.5	14005	NA
Piranguçu	1405.5	14055	TRUE
Pedra Do Anta	1412	1412	TRUE
Morro Do Pilar	1412.5	14125	NA
Belo Oriente	1418.5	14185	NA
Senador Modestino Gonçalves	1423	1423	NA
Amparo Do Serra	1425	1425	NA
Dom Viçoso	1443.5	14435	NA
Cipotânea	1444	1444	NA
Ervália	1448.5	14485	NA
Três Marias	1455.5	14555	NA
Aricanduva	1461	1461	TRUE
Espera Feliz	1463	1463	NA
Fortaleza De Minas	1464	1464	NA
Seritinga	1469	1469	NA
Claraval	1469.5	14695	NA
Camacho	1473.5	14735	NA
Goiabeira	1473.5	14735	NA
Manhuaçu	1477	1477	TRUE
Grão Mogol	1478.5	14785	TRUE
Salto Da Divisa	1488	1488	TRUE
Ijaci	1489.5	14895	NA
Piraúba	1500.5	15005	NA
Oliveira Fortes	1506.5	15065	NA
Inconfidentes	1511.5	15115	NA
São Sebastião Do Rio Preto	1512.5	15125	NA
Augusto De Lima	1514	1514	NA
Antônio Prado De Minas	1516	1516	TRUE
Cachoeira De Pajeú	1518	1518	NA
Água Comprida	1524	1524	NA
Berilo	1525.5	15255	NA
Francisco Dumont	1529.5	15295	NA
Jacutinga	1532	1532	NA
Itapeva	1534	1534	NA
Coronel Pacheco	1539.5	15395	NA
Minduri	1541	1541	NA
Bom Jesus Do Amparo	1548.5	15485	NA
São João Do Manteninha	1549	1549	NA
Wenceslau Braz	1562	1562	TRUE
Itaipé	1572	1572	TRUE
Rio Pardo De Minas	1576	1576	NA
Piranguinho	1582	1582	NA
Simonésia	1582.5	15825	NA
Francisco Badaró	1584.5	15845	NA
Três Pontas	1592	1592	NA
São Francisco Do Glória	1598.5	15985	NA
São Sebastião Do Rio Verde	1616	1616	NA
Presidente Bernardes	1622	1622	NA
Aguanil	1631.5	16315	NA
Jeceaba	1631.5	16315	NA
Arceburgo	1634	1634	NA
Caranaíba	1648	1648	TRUE
São João Da Mata	1649	1649	NA
Cordislândia	1659	1659	NA
Varzelândia	1659	1659	NA
Funilândia	1662.5	16625	NA
Olhos-D'água	1662.5	16625	NA
Virgem Da Lapa	1663	1663	NA
Ouro Preto	1665.5	16655	NA
Pedralva	1670	1.67	NA
Fernandes Tourinho	1671.5	16715	NA
Serra Azul De Minas	1673	1673	NA
São Gonçalo Do Rio Abaixo	1685	1685	NA
Serranópolis De Minas	1686.5	16865	NA
Patrocínio Do Muriaé	1694	1694	TRUE
São Tomás De Aquino	1703	1703	NA
Cana Verde	1705.5	17055	NA
Mesquita	1716.5	17165	NA
Gonzaga	1719.5	17195	NA
Santo Antônio Do Amparo	1741.5	17415	NA
Santana Dos Montes	1742	1742	NA
Chiador	1746.5	17465	NA
Rubelita	1750	1.75	NA
Pedrinópolis	1756.5	17565	TRUE
Serrania	1756.5	17565	NA
Guaraciaba	1760.5	17605	TRUE
Itaobim	1761.5	17615	NA
São Geraldo	1766.5	17665	NA
Senador Firmino	1772.5	17725	NA
Inimutaba	1802	1802	NA
Taquaraçu De Minas	1810	1.81	NA
Bicas	1826	1826	NA
Coronel Murta	1830.5	18305	TRUE
Mamonas	1833.5	18335	NA
Porto Firme	1847	1847	NA
São João Da Lagoa	1857	1857	NA
Camanducaia	1858	1858	NA
Capetinga	1864	1864	NA
Estrela Dalva	1866	1866	NA
Extrema	1876	1876	NA
Monjolos	1877	1877	NA
Viçosa	1895.5	18955	NA
Marilac	1900	1.9	NA
Capitão Enéas	1900.5	19005	NA
Varginha	1905	1905	NA
Centralina	1909	1909	NA
Dom Joaquim	1911	1911	NA
Ressaquinha	1912	1912	NA
Itambé Do Mato Dentro	1917.5	19175	NA
Serranos	1932	1932	NA
Bom Jardim De Minas	1934	1934	NA
Faria Lemos	1942	1942	NA
Pedro Leopoldo	1944.5	19445	NA
Munhoz	1948.5	19485	NA
Olaria	1948.5	19485	NA
Piau	1951.5	19515	TRUE
Silveirânia	1963.5	19635	NA
Juruaia	1972	1972	NA
Doresópolis	1978	1978	TRUE
Coronel Xavier Chaves	1983.5	19835	NA
Joanésia	1983.5	19835	TRUE
Vargem Bonita	1986	1986	TRUE
Nacip Raydan	1994.5	19945	NA
São Gonçalo Do Abaeté	2002.5	20025	NA
Japaraíba	2009.5	20095	NA
Ouro Verde De Minas	2013.5	20135	NA
Natalândia	2018	2018	NA
Santana De Cataguases	2024	2024	NA
Ibiraci	2025	2025	NA
Careaçu	2025.5	20255	NA
Fortuna De Minas	2035	2035	NA
Visconde Do Rio Branco	2036.5	20365	NA
Cantagalo	2043	2043	NA
Desterro Do Melo	2061.5	20615	TRUE
Felisburgo	2064	2064	NA
Santo Antônio Do Itambé	2072.5	20725	TRUE
Antônio Dias	2092.5	20925	NA
Frei Lagonegro	2102	2102	NA
Rio Novo	2103.5	21035	NA
Descoberto	2109.5	21095	NA
Baldim	2123.5	21235	NA
Conceição Da Aparecida	2124.5	21245	NA
Vieiras	2136	2136	NA
Santa Maria De Itabira	2145.5	21455	NA
Indianópolis	2146	2146	NA
Matipó	2152	2152	NA
Maria Da Fé	2155	2155	NA
Prados	2155	2155	TRUE
Monte Sião	2156	2156	NA
Crucilândia	2171	2171	NA
São Francisco De Paula	2171	2171	NA
Minas Novas	2186	2186	NA
Lajinha	2191.5	21915	NA
Alvarenga	2192.5	21925	NA
Riacho Dos Machados	2193.5	21935	NA
Buenópolis	2194.5	21945	NA
Bom Jesus Da Penha	2201.5	22015	NA
São Sebastião Da Bela Vista	2210	2.21	NA
Cristiano Otoni	2211.5	22115	NA
Manga	2211.5	22115	NA
Tocos Do Moji	2230	2.23	NA
Ponto Dos Volantes	2249.5	22495	NA
Rio Piracicaba	2252	2252	NA
Taiobeiras	2252	2252	NA
Nova Serrana	2255	2255	NA
Pai Pedro	2255.5	22555	NA
Monsenhor Paulo	2259	2259	NA
Paula Cândido	2260.5	22605	NA
Jaboticatubas	2274.5	22745	NA
São Félix De Minas	2284	2284	NA
Campanário	2286	2286	NA
Fervedouro	2288	2288	NA
Jesuânia	2288.5	22885	NA
Ibituruna	2301.5	23015	NA
São Thomé Das Letras	2301.5	23015	NA
Pedra Azul	2307	2307	NA
Canápolis	2309	2309	NA
Pescador	2311	2311	NA
São Geraldo Da Piedade	2325	2325	NA
Poços De Caldas	2329.5	23295	NA
Santa Cruz Do Escalvado	2333	2333	NA
Pedras De Maria Da Cruz	2339	2339	NA
Dom Silvério	2351	2351	TRUE
São Pedro Dos Ferros	2360.5	23605	TRUE
Casa Grande	2362	2362	NA
Bom Repouso	2374	2374	NA
Dionísio	2382	2382	NA
Comercinho	2394	2394	NA
Divisa Nova	2399	2399	NA
Senhora Do Porto	2418	2418	NA
Taparuba	2425.5	24255	NA
Itanhandu	2434	2434	NA
Tapiraí	2453.5	24535	NA
Passa Vinte	2459	2459	NA
Divino	2461	2461	NA
Dores De Guanhães	2462.5	24625	NA
Soledade De Minas	2470.5	24705	NA
Conselheiro Lafaiete	2474.5	24745	NA
Belmiro Braga	2499	2499	NA
Bandeira	2499.5	24995	TRUE
Tocantins	2508.5	25085	NA
Nepomuceno	2513.5	25135	NA
Alpercata	2522	2522	NA
Santo Hipólito	2524	2524	NA
São Pedro Da União	2528.5	25285	NA
Tabuleiro	2536	2536	TRUE
Mariana	2538	2538	TRUE
Mateus Leme	2541	2541	NA
Ubaí	2542	2542	NA
Morro Da Garça	2551	2551	NA
Brumadinho	2556.5	25565	TRUE
Botelhos	2558.5	25585	TRUE
Frei Inocêncio	2564	2564	NA
Coqueiral	2565	2565	NA
São João Do Oriente	2566	2566	NA
Capinópolis	2578.5	25785	NA
Santo Antônio Do Aventureiro	2578.5	25785	NA
Rio Espera	2583.5	25835	NA
Divino Das Laranjeiras	2584	2584	NA
Várzea Da Palma	2584	2584	NA
José Raydan	2596.5	25965	NA
Areado	2597	2597	TRUE
Chalé	2601	2601	NA
Conceição Do Pará	2613.5	26135	NA
Laranjal	2614	2614	NA
Engenheiro Caldas	2617	2617	NA
Sem-Peixe	2620.5	26205	NA
Rio Manso	2645.5	26455	NA
Cascalho Rico	2656	2656	NA
Argirita	2681	2681	TRUE
Natércia	2692	2692	NA
Monte Santo De Minas	2699.5	26995	NA
Belo Vale	2733.5	27335	TRUE
Santa Rita Do Itueto	2745	2745	NA
São José Da Barra	2747	2747	NA
Fronteira Dos Vales	2764	2764	NA
Verdelândia	2766	2766	NA
Carmo Da Cachoeira	2774	2774	NA
Brasilândia De Minas	2783.5	27835	NA
Santa Bárbara Do Tugúrio	2812	2812	NA
Alagoa	2813	2813	NA
Delfim Moreira	2817.5	28175	NA
Jaíba	2821	2821	NA
Jequitibá	2852	2852	NA
Volta Grande	2854	2854	NA
Virgolândia	2860	2.86	NA
Paulistas	2865	2865	TRUE
Central De Minas	2868	2868	NA
Alvorada De Minas	2869	2869	TRUE
Espírito Santo Do Dourado	2875	2875	NA
Conquista	2876	2876	TRUE
Queluzito	2880	2.88	NA
Onça De Pitangui	2890.5	28905	NA
Carangola	2891.5	28915	TRUE
Umburatiba	2891.5	28915	NA
Mato Verde	2892	2892	NA
Santa Bárbara Do Monte Verde	2899.5	28995	NA
Cambuí	2902	2902	NA
Pirapetinga	2904	2904	NA
Capelinha	2912	2912	NA
Ilicínea	2939.5	29395	NA
Rubim	2940	2.94	NA
Conceição Do Rio Verde	2957	2957	NA
Carmo De Minas	2965.5	29655	NA
Itabirinha	2982.5	29825	NA
Rio Preto	2993.5	29935	NA
Capitão Andrade	3005	3005	NA
Bonfim	3017.5	30175	TRUE
Presidente Juscelino	3017.5	30175	NA
Palmópolis	3019	3019	NA
Piedade Do Rio Grande	3026	3026	TRUE
Turvolândia	3044	3044	NA
Estiva	3051	3051	NA
Jacuí	3072.5	30725	NA
Cuparaque	3080	3.08	NA
Varjão De Minas	3099	3099	NA
Mar De Espanha	3111	3111	NA
São José Do Goiabal	3123.5	31235	NA
São Gonçalo Do Pará	3124.5	31245	TRUE
Quartel Geral	3130.5	31305	NA
Cachoeira De Minas	3132.5	31325	NA
Bias Fortes	3145.5	31455	NA
Piedade Dos Gerais	3147.5	31475	NA
Riachinho	3149	3149	NA
Córrego Danta	3153.5	31535	TRUE
Novo Oriente De Minas	3171.5	31715	NA
Passa Quatro	3173	3173	NA
Medina	3177.5	31775	NA
Jequitinhonha	3183	3183	NA
Santana Do Manhuaçu	3192	3192	NA
Bonfinópolis De Minas	3201.5	32015	NA
Estrela Do Sul	3205	3205	TRUE
Dom Bosco	3219	3219	NA
Tombos	3220.5	32205	TRUE
São Geraldo Do Baixio	3222	3222	TRUE
Ritápolis	3229	3229	NA
Braúnas	3236	3236	NA
Urucuia	3246	3246	NA
Alterosa	3250	3.25	NA
Cabo Verde	3275	3275	TRUE
Capitólio	3284	3284	NA
Campos Gerais	3287.5	32875	NA
Ipuiúna	3299	3299	NA
Muzambinho	3314.5	33145	NA
Dores Do Turvo	3322	3322	NA
Perdões	3328	3328	NA
Congonhal	3344	3344	NA
Conceição Das Alagoas	3349	3349	NA
Carmo Da Mata	3366	3366	NA
Piranga	3367	3367	NA
Materlândia	3378.5	33785	TRUE
Perdigão	3380	3.38	NA
Itinga	3404.5	34045	NA
Pratápolis	3410	3.41	NA
Sobrália	3414.5	34145	NA
Eugenópolis	3436.5	34365	NA
Arapuá	3454	3454	NA
Guarani	3456	3456	TRUE
Jequeri	3463.5	34635	TRUE
Bocaina De Minas	3478	3478	NA
Itajubá	3484	3484	TRUE
Luminárias	3499	3499	NA
Igaratinga	3510	3.51	TRUE
São Vicente De Minas	3515	3515	NA
Sete Lagoas	3516.5	35165	NA
Iapu	3535.5	35355	NA
Ubá	3550	3.55	NA
São José Do Divino	3551.5	35515	NA
Santa Helena De Minas	3557.5	35575	NA
Rio Pomba	3560	3.56	TRUE
Ponte Nova	3560.5	35605	NA
Machacalis	3586.5	35865	NA
São Pedro Do Suaçuí	3596	3596	NA
São João Da Ponte	3601	3601	NA
Carandaí	3619.5	36195	NA
Antônio Carlos	3629.5	36295	NA
Paraguaçu	3645.5	36455	TRUE
Ladainha	3652.5	36525	TRUE
Douradoquara	3656	3656	TRUE
Inhaúma	3681.5	36815	NA
Miraí	3693.5	36935	NA
Brasília De Minas	3711.5	37115	NA
Santa Rita Do Sapucaí	3711.5	37115	NA
Maravilhas	3712.5	37125	TRUE
Machado	3727.5	37275	NA
Virginópolis	3745	3745	NA
São José Da Varginha	3745.5	37455	NA
Recreio	3769	3769	TRUE
Miradouro	3770.5	37705	NA
Matutina	3772.5	37725	NA
Leandro Ferreira	3779	3779	NA
Cruzília	3790	3.79	NA
Cristina	3807	3807	NA
Rio Casca	3813	3813	NA
Madre De Deus De Minas	3826.5	38265	NA
Andradas	3857	3857	TRUE
Paraisópolis	3869.5	38695	TRUE
Ouro Fino	3872	3872	NA
Itumirim	3875	3875	NA
Mendes Pimentel	3896.5	38965	NA
Cabeceira Grande	3915	3915	NA
Ingaí	3919.5	39195	NA
Mercês	3937.5	39375	TRUE
Paraopeba	3958	3958	NA
Bertópolis	3961.5	39615	NA
Caraí	3969	3969	NA
Santa Rita De Ibitipoca	3986	3986	TRUE
Monte Belo	3990	3.99	NA
Cristais	3995.5	39955	NA
Passa Tempo	3995.5	39955	TRUE
Campo Belo	4041	4041	NA
Papagaios	4056.5	40565	TRUE
Itueta	4076.5	40765	NA
Bom Jesus Do Galho	4098	4098	TRUE
Barra Longa	4105	4105	NA
Januária	4116.5	41165	NA
Conceição De Ipanema	4129	4129	NA
Franciscópolis	4136	4136	NA
Santo Antônio Do Jacinto	4160	4.16	NA
Felixlândia	4198.5	41985	NA
Guiricema	4206	4206	NA
Abre Campo	4230	4.23	NA
Biquinhas	4233	4233	NA
Morada Nova De Minas	4243	4243	NA
São José Do Jacuri	4276	4276	TRUE
Jampruca	4331	4331	NA
Candeias	4338.5	43385	NA
Veríssimo	4340.5	43405	TRUE
São Francisco De Sales	4375	4375	NA
Salinas	4375.5	43755	NA
Nova Módica	4381.5	43815	NA
Boa Esperança	4395	4395	NA
Alvinópolis	4412	4412	NA
Conceição Da Barra De Minas	4420.5	44205	TRUE
Coroaci	4429.5	44295	NA
Senhora Dos Remédios	4455.5	44555	NA
Barão De Monte Alto	4462	4462	NA
Campos Altos	4482.5	44825	NA
Ibertioga	4502	4502	TRUE
Iraí De Minas	4511.5	45115	NA
São João Nepomuceno	4518.5	45185	NA
Espinosa	4529	4529	NA
Carrancas	4541.5	45415	NA
Poté	4548.5	45485	NA
Itamonte	4577	4577	NA
Frei Gaspar	4584.5	45845	NA
Bocaiúva	4589.5	45895	NA
Silvianópolis	4603	4603	NA
Pedra Do Indaiá	4607.5	46075	NA
Nova Ponte	4613.5	46135	NA
Itutinga	4621	4621	NA
Brazópolis	4625.5	46255	NA
Liberdade	4635.5	46355	NA
São Sebastião Do Oeste	4640.5	46405	NA
Virgínia	4657.5	46575	NA
Icaraí De Minas	4668.5	46685	NA
Borda Da Mata	4671.5	46715	NA
São Domingos Do Prata	4700	4.7	NA
Pimenta	4705.5	47055	TRUE
Carmópolis De Minas	4709	4709	NA
Ferros	4725.5	47255	NA
Coração De Jesus	4726.5	47265	NA
Araçuaí	4749.5	47495	TRUE
Jacinto	4802	4802	NA
Tumiritinga	4813.5	48135	NA
Coluna	4816	4816	NA
Resende Costa	4824	4824	NA
Cordisburgo	4850	4.85	NA
Desterro De Entre Rios	4855	4855	NA
Carvalhos	4873.5	48735	NA
Paineiras	4878	4878	NA
Novo Cruzeiro	4879	4879	TRUE
Cássia	4884.5	48845	NA
Lagoa Dourada	4889.5	48895	NA
Alfenas	4893	4893	NA
Além Paraíba	4895	4895	TRUE
Piracema	4942.5	49425	NA
Corinto	4965	4965	NA
Itabira	4983	4983	NA
Cataguases	5005.5	50055	NA
Monte Azul	5040	5.04	NA
Pequi	5047.5	50475	NA
Campestre	5076.5	50765	NA
Santa Rita De Jacutinga	5139	5139	TRUE
Moema	5167.5	51675	NA
Arinos	5202.5	52025	NA
Esmeraldas	5253	5253	NA
Estrela Do Indaiá	5273	5273	NA
Elói Mendes	5306.5	53065	NA
Pains	5306.5	53065	NA
Galiléia	5330	5.33	NA
Itaguara	5343.5	53435	NA
Poço Fundo	5351.5	53515	NA
Entre Rios De Minas	5371.5	53715	NA
Conceição Do Mato Dentro	5378	5378	TRUE
Itaúna	5389	5389	TRUE
Almenara	5420	5.42	TRUE
Iguatama	5421	5421	TRUE
Açucena	5488	5488	TRUE
Pitangui	5502	5502	NA
Palma	5525	5525	NA
Araújos	5534	5534	NA
Bueno Brandão	5537.5	55375	NA
Pouso Alto	5557.5	55575	NA
Baependi	5588.5	55885	NA
São Sebastião Do Paraíso	5589	5589	NA
Campo Florido	5630.5	56305	NA
Santa Juliana	5646	5646	NA
Itanhomi	5661.5	56615	NA
Santana De Pirapama	5699	5699	TRUE
Lagoa Da Prata	5700.5	57005	NA
Nazareno	5722.5	57225	NA
Joaíma	5773	5773	NA
Alto Rio Doce	5835	5835	NA
Janaúba	5844.5	58445	NA
Cruzeiro Da Fortaleza	5875.5	58755	NA
São Gonçalo Do Sapucaí	5880.5	58805	NA
Pouso Alegre	5938.5	59385	NA
Santa Maria Do Suaçuí	6058.5	60585	NA
Guapé	6106	6106	TRUE
Aiuruoca	6107	6107	NA
Guimarânia	6133	6133	NA
Delfinópolis	6164.5	61645	NA
Iturama	6216	6216	TRUE
Limeira Do Oeste	6237	6237	NA
Carmo Do Cajuru	6299.5	62995	NA
São Sebastião Do Maranhão	6359	6359	NA
Cláudio	6393.5	63935	NA
Malacacheta	6451	6451	TRUE
Ipanema	6477	6477	NA
Buritis	6527	6527	NA
São João Batista Do Glória	6556.5	65565	NA
Jordânia	6698.5	66985	TRUE
Santos Dumont	6701	6701	NA
Lavras	6721	6721	NA
Itamarandiba	6784.5	67845	TRUE
Tupaciguara	6799.5	67995	NA
Oliveira	6919.5	69195	NA
Comendador Gomes	6925.5	69255	NA
São João Evangelista	6940	6.94	TRUE
Divinópolis	6944.5	69445	NA
Peçanha	6991	6991	NA
Crisólita	7006.5	70065	NA
Sabinópolis	7077	7077	TRUE
Inhapim	7083	7083	NA
Arcos	7092.5	70925	NA
Raul Soares	7104	7104	NA
Pavão	7150	7.15	NA
Águas Formosas	7170.5	71705	NA
Barbacena	7249	7249	NA
Guanhães	7259	7259	NA
Serro	7262.5	72625	TRUE
Rio Vermelho	7404	7404	TRUE
Três Corações	7436.5	74365	NA
Caratinga	7468.5	74685	NA
Pocrane	7504	7504	NA
Mantena	7507.5	75075	NA
Pratinha	7534	7534	TRUE
Lima Duarte	7574.5	75745	NA
Pará De Minas	7691.5	76915	NA
União De Minas	7814	7814	TRUE
Piumhi	7869.5	78695	TRUE
São Tiago	7937.5	79375	NA
Alpinópolis	7950.5	79505	NA
Dores Do Indaiá	8014.5	80145	NA
Andrelândia	8105	8105	NA
Tarumirim	8108.5	81085	NA
Bom Sucesso	8617.5	86175	NA
Francisco Sá	8625	8625	TRUE
Porteirinha	8721	8721	TRUE
Carmo Do Rio Claro	8758.5	87585	NA
Monte Carmelo	8768	8768	TRUE
Lagoa Grande	9211.5	92115	NA
Água Boa	9281.5	92815	NA
Resplendor	9303.5	93035	TRUE
Santa Rita De Caldas	9311.5	93115	NA
Carneirinho	9315.5	93155	TRUE
São Gotardo	9526	9526	NA
Medeiros	9540.5	95405	TRUE
Montes Claros	9573	9573	NA
Itambacuri	9580	9.58	TRUE
Itapecerica	9669	9669	NA
Juiz De Fora	9828	9828	TRUE
Araguari	10080.5	100805	TRUE
Tapira	10103	10103	TRUE
Araxá	10273.5	102735	NA
Nanuque	10300.5	103005	TRUE
Curvelo	10372	10372	TRUE
Formiga	10497	10497	TRUE
Martinho Campos	10665.5	106655	NA
Ibiá	10898	10898	TRUE
Caldas	11001.5	110015	NA
Ataléia	11165.5	111655	NA
Serra Do Salitre	11503	11503	NA
Lagamar	11942	11942	NA
Guarda-Mor	11964.5	119645	TRUE
Tiros	12314	12314	TRUE
Abadia Dos Dourados	12367	12367	TRUE
Conselheiro Pena	12415	12415	NA
São João Del Rei	12528	12528	NA
Leopoldina	12551.5	125515	NA
Muriaé	13174	13174	TRUE
Uberaba	13699.5	136995	TRUE
Aimorés	13768.5	137685	NA
São Francisco	13788.5	137885	NA
Vazante	14055.5	140555	NA
Luz	14499	14499	TRUE
Abaeté	14542.5	145425	NA
Rio Paranaíba	14574.5	145745	NA
Gurinhatã	14728	14728	NA
Monte Alegre De Minas	14822	14822	NA
Sacramento	14989	14989	TRUE
Bambuí	15215	15215	TRUE
Santa Vitória	15424	15424	NA
Presidente Olegário	15688	15688	NA
São Roque De Minas	15792.5	157925	TRUE
Governador Valadares	16129.5	161295	NA
Frutal	16326.5	163265	TRUE
Mutum	16545.5	165455	NA
Uberlândia	17130.5	171305	NA
Ituiutaba	17363	17363	NA
Santo Antônio Do Monte	17473.5	174735	NA
Bom Despacho	18224	18224	TRUE
Passos	18275.5	182755	TRUE
Lagoa Formosa	19752.5	197525	TRUE
Perdizes	20034.5	200345	NA
Carmo Do Paranaíba	20267	20267	TRUE
Teófilo Otoni	21842	21842	TRUE
Carlos Chagas	22405	22405	TRUE
Itapagipe	23017	23017	TRUE
Pompéu	23460.5	234605	NA
Paracatu	23560.5	235605	TRUE
João Pinheiro	24122.5	241225	TRUE
Campina Verde	25630	25.63	NA
Coromandel	26334	26334	TRUE
Patrocínio	27393.5	273935	TRUE
Unaí	29652.5	296525	TRUE
Prata	29777.5	297775	TRUE
Patos De Minas	39906	39906	TRUE
Santa Cruz De Minas	NA	NA	NA
Sarzedo	NA	NA	NA

## Sheet: milk
location	milk_produced_kL	milk_produced_mil	has_report
Mário Campos	37	0.037	NA
Nova Lima	77	0.077	NA
Divisa Alegre	89.5	0.0895	NA
Padre Carvalho	137	0.137	NA
Rio Acima	1833333333	0.1833333333	NA
Novorizonte	218.5	0.2185	NA
Albertina	2246666667	0.2246666667	NA
Confins	232.5	0.2325	NA
Miravânia	245.5	0.2455	NA
Luisburgo	260	0.26	NA
Fruta De Leite	266	0.266	NA
São Domingos Das Dores	277	0.277	NA
Cristália	2806666667	0.2806666667	NA
Ibiracatu	283.5	0.2835	NA
São Gonçalo Do Rio Preto	3063333333	0.3063333333	NA
Montezuma	3086666667	0.3086666667	NA
José Gonçalves De Minas	324	0.324	NA
Ponto Chique	338.5	0.3385	NA
Santa Bárbara Do Leste	354	0.354	NA
Vargem Grande Do Rio Pardo	356	0.356	NA
Presidente Kubitschek	3566666667	0.3566666667	NA
Santa Cruz De Salinas	363.5	0.3635	NA
Josenópolis	366.5	0.3665	NA
Alto Jequitibá	3666666667	0.3666666667	NA
Coronel Fabriciano	3723333333	0.3723333333	NA
Timóteo	3836666667	0.3836666667	NA
Santo Antônio Do Retiro	388.5	0.3885	NA
Alto Caparaó	393	0.393	NA
Leme Do Prado	400.5	0.4005	NA
Belo Horizonte	401	0.401	TRUE
Vespasiano	4086666667	0.4086666667	NA
Patis	430.5	0.4305	NA
Ibirité	4326666667	0.4326666667	NA
Campo Azul	437.5	0.4375	NA
Datas	4506666667	0.4506666667	NA
Couto De Magalhães De Minas	470	0.47	NA
Itacambira	4743333333	0.4743333333	NA
São Joaquim De Bicas	484.5	0.4845	NA
Catas Altas	486.5	0.4865	NA
Pedra Dourada	4883333333	0.4883333333	NA
Bonito De Minas	497.5	0.4975	NA
Lontra	5063333333	0.5063333333	NA
São João Das Missões	511	0.511	NA
Cônego Marinho	515.5	0.5155	NA
João Monlevade	526	0.526	NA
Jenipapo De Minas	528.5	0.5285	NA
São João Do Manhuaçu	5433333333	0.5433333333	NA
Águas Vermelhas	5473333333	0.5473333333	NA
Martins Soares	551.5	0.5515	TRUE
Pingo-D'água	553	0.553	TRUE
Reduto	559	0.559	NA
Berizal	568	0.568	NA
Pedra Bonita	580.5	0.5805	NA
Orizânia	583.5	0.5835	NA
Santa Rita De Minas	5863333333	0.5863333333	TRUE
Ninheira	592.5	0.5925	NA
Entre Folhas	6256666667	0.6256666667	NA
Sabará	627	0.627	TRUE
Itacarambi	652	0.652	NA
Santana Do Jacaré	6523333333	0.6523333333	NA
Indaiabira	657.5	0.6575	NA
Ribeirão Das Neves	6703333333	0.6703333333	NA
Ibiaí	6963333333	0.6963333333	NA
Ipatinga	7146666667	0.7146666667	NA
Botumirim	7196666667	0.7196666667	NA
Bela Vista De Minas	7233333333	0.7233333333	NA
Ipaba	7253333333	0.7253333333	NA
São Sebastião Do Anta	733.5	0.7335	NA
Veredinha	746.5	0.7465	NA
Piedade De Caratinga	782	0.782	NA
Chapada Do Norte	784	0.784	NA
Carbonita	7846666667	0.7846666667	NA
Sericita	786	0.786	NA
Catas Altas Da Noruega	7943333333	0.7943333333	NA
São José Da Lapa	7996666667	0.7996666667	NA
Cajuri	8253333333	0.8253333333	NA
Santa Fé De Minas	840	0.84	NA
Barão De Cocais	8416666667	0.8416666667	NA
Mata Verde	8416666667	0.8416666667	NA
Rodeiro	8856666667	0.8856666667	NA
Pirapora	890	0.89	NA
Caparaó	903	0.903	NA
Gameleiras	910	0.91	NA
Santa Maria Do Salto	9186666667	0.9186666667	NA
Contagem	951	0.951	NA
Santana Do Riacho	9523333333	0.9523333333	NA
Planura	955	0.955	NA
Juvenília	967.5	0.9675	NA
Angelândia	968.5	0.9685	NA
Araponga	972	0.972	NA
São João Do Paraíso	9733333333	0.9733333333	NA
Delta	983	0.983	NA
Bandeira Do Sul	1019	1019	NA
Fama	1019333333	1019333333	NA
Curral De Dentro	1021.5	10215	NA
Felício Dos Santos	1043333333	1043333333	TRUE
Guaraciama	1054	1054	NA
Ewbank Da Câmara	1056333333	1056333333	NA
Nova Belém	1070.5	10705	NA
Japonvar	1100	1.1	NA
Manhumirim	1100333333	1100333333	TRUE
Ubaporanga	1102333333	1102333333	NA
Nova Porteirinha	1107	1107	NA
Nova União	1109666667	1109666667	NA
Francisco Badaró	1117	1117	NA
Dom Cavati	1126666667	1126666667	NA
Virgem Da Lapa	1139	1139	NA
Diamantina	1141	1141	NA
Divisópolis	1148333333	1148333333	NA
Glaucilândia	1158.5	11585	NA
Dona Euzébia	1165333333	1165333333	NA
Congonhas	1182333333	1182333333	NA
Diogo De Vasconcelos	1186666667	1186666667	NA
Sapucaí-Mirim	1203	1203	TRUE
Pintópolis	1208	1208	NA
Sardoá	1252666667	1252666667	NA
Santa Efigênia De Minas	1267	1267	NA
Vermelho Novo	1269	1269	TRUE
Santana Do Deserto	1285	1285	NA
Berilo	1288333333	1288333333	NA
Ouro Branco	1299333333	1299333333	NA
São Romão	1299666667	1299666667	NA
Monte Formoso	1301.5	13015	NA
São João Do Pacuí	1301.5	13015	NA
Ribeirão Vermelho	1310666667	1310666667	NA
Lagoa Santa	1318	1318	NA
São Lourenço	1322333333	1322333333	NA
Acaiaca	1338	1338	TRUE
Congonhas Do Norte	1342666667	1342666667	NA
Mamonas	1347333333	1347333333	NA
São Bento Abade	1348	1348	NA
Rio Do Prado	1351333333	1351333333	NA
Montalvânia	1361333333	1361333333	NA
Padre Paraíso	1362333333	1362333333	NA
Arantina	1363	1363	NA
Catuti	1366.5	13665	NA
Cedro Do Abaeté	1366666667	1366666667	NA
São José Da Safira	1367666667	1367666667	NA
Matias Cardoso	1382333333	1382333333	NA
Córrego Novo	1382666667	1382666667	NA
Cachoeira De Pajeú	1391333333	1391333333	NA
Luislândia	1398	1398	TRUE
Rio Pardo De Minas	1398	1398	NA
Lagoa Dos Patos	1401333333	1401333333	NA
Formoso	1407666667	1407666667	NA
Santa Bárbara	1419333333	1419333333	NA
Periquito	1424.5	14245	NA
Cachoeira Dourada	1426333333	1426333333	NA
Catuji	1427	1427	NA
Araporã	1440666667	1440666667	NA
Turmalina	1446333333	1446333333	NA
Igarapé	1446666667	1446666667	NA
Olímpio Noronha	1453666667	1453666667	NA
Córrego Do Bom Jesus	1459666667	1459666667	NA
Claro Dos Poções	1463333333	1463333333	NA
São José Do Mantimento	1479666667	1479666667	NA
Senador Amaral	1488333333	1488333333	NA
Carmésia	1489	1489	TRUE
Itaipé	1492333333	1492333333	TRUE
São Brás Do Suaçuí	1501333333	1501333333	NA
Caputira	1511	1511	NA
Dores De Campos	1527	1527	NA
Passabém	1545333333	1545333333	NA
Urucânia	1564	1564	NA
Pequeri	1565	1565	NA
Moeda	1569666667	1569666667	NA
Senador Modestino Gonçalves	1570333333	1570333333	NA
Varzelândia	1578	1578	NA
Cachoeira Da Prata	1581	1581	NA
Engenheiro Navarro	1583	1583	NA
Jaguaraçu	1586333333	1586333333	NA
Buritizeiro	1588333333	1588333333	NA
Caxambu	1600	1.6	NA
Mirabela	1603666667	1603666667	NA
Campo Do Meio	1608333333	1608333333	NA
Guidoval	1628666667	1628666667	NA
Coronel Murta	1630666667	1630666667	TRUE
Setubinha	1644	1644	NA
Ibitiúra De Minas	1675333333	1675333333	NA
Conceição Das Pedras	1678	1678	NA
Rubelita	1678666667	1678666667	NA
Grão Mogol	1681	1681	TRUE
Durandé	1685333333	1685333333	NA
Amparo Do Serra	1691	1691	NA
Riacho Dos Machados	1697666667	1697666667	NA
Joaquim Felício	1724	1724	NA
Teixeiras	1739	1739	NA
Itabirito	1740	1.74	NA
Gonzaga	1751666667	1751666667	NA
Juatuba	1767333333	1767333333	NA
Naque	1772.5	17725	NA
Lamim	1802	1802	NA
Gonçalves	1811	1811	TRUE
Itaobim	1814	1814	NA
Vargem Alegre	1817	1817	NA
São José Do Alegre	1846	1846	NA
Francisco Dumont	1848	1848	NA
Serra Dos Aimorés	1852	1852	TRUE
Consolação	1855666667	1855666667	NA
Goianá	1862	1862	NA
Rio Doce	1866333333	1866333333	TRUE
Santa Luzia	1867333333	1867333333	TRUE
Oratórios	1912.5	19125	NA
Aricanduva	1914.5	19145	TRUE
Imbé De Minas	1922	1922	NA
Rosário Da Limeira	1929.5	19295	NA
Santana Do Paraíso	1937666667	1937666667	NA
Jequitaí	1944	1944	NA
Rochedo De Minas	1956	1956	NA
Ervália	1960333333	1960333333	NA
Simão Pereira	1979	1979	NA
Olhos-D'água	2010.5	20105	NA
Pirajuba	2016	2016	NA
Morro Do Pilar	2024666667	2024666667	NA
Salto Da Divisa	2030666667	2030666667	TRUE
Pedras De Maria Da Cruz	2032333333	2032333333	NA
Carvalhópolis	2042666667	2042666667	NA
Marliéria	2043666667	2043666667	TRUE
Alfredo Vasconcelos	2046666667	2046666667	NA
Minas Novas	2048666667	2048666667	NA
Paiva	2055333333	2055333333	NA
Bugre	2057	2057	NA
Fronteira	2063	2063	NA
Santa Margarida	2065333333	2065333333	TRUE
Araçaí	2082666667	2082666667	NA
São Sebastião Da Vargem Alegre	2084.5	20845	NA
Marmelópolis	2085666667	2085666667	NA
Mesquita	2089666667	2089666667	NA
Nova Era	2091666667	2091666667	TRUE
São Sebastião Do Rio Preto	2093333333	2093333333	NA
Senador José Bento	2100666667	2100666667	NA
Tiradentes	2119666667	2119666667	NA
Canaã	2138	2138	NA
Gouveia	2149	2149	NA
Santa Rosa Da Serra	2168666667	2168666667	NA
Divinolândia De Minas	2188333333	2188333333	NA
Chapada Gaúcha	2197	2197	NA
Astolfo Dutra	2205666667	2205666667	TRUE
Belo Oriente	2212333333	2212333333	NA
Barroso	2215666667	2215666667	NA
São João Do Manteninha	2221666667	2221666667	NA
Santana Da Vargem	2225666667	2225666667	NA
São Miguel Do Anta	2229333333	2229333333	TRUE
Senhora De Oliveira	2230666667	2230666667	NA
Lassance	2241	2241	NA
Caetanópolis	2243	2243	NA
Taiobeiras	2246	2246	NA
Santo Antônio Do Rio Abaixo	2254333333	2254333333	NA
Simonésia	2275333333	2275333333	NA
Capela Nova	2282666667	2282666667	NA
Capim Branco	2285666667	2285666667	NA
Toledo	2304333333	2304333333	NA
Cipotânea	2315666667	2315666667	NA
Conceição Dos Ouros	2334333333	2334333333	NA
Coimbra	2340333333	2340333333	NA
Aracitaba	2344	2344	NA
Divinésia	2347333333	2347333333	NA
Maripá De Minas	2367666667	2367666667	NA
Santo Antônio Do Grama	2368	2368	NA
Comercinho	2390666667	2390666667	NA
Guaraciaba	2400666667	2400666667	TRUE
Ponto Dos Volantes	2405.5	24055	NA
Serra Azul De Minas	2416666667	2416666667	NA
Juramento	2424	2424	NA
Lambari	2424666667	2424666667	NA
Bom Jesus Do Amparo	2431333333	2431333333	NA
Itatiaiuçu	2432	2432	NA
Extrema	2439666667	2439666667	NA
Pedra Do Anta	2460	2.46	TRUE
Felisburgo	2464333333	2464333333	NA
Guarará	2469666667	2469666667	NA
Antônio Dias	2476666667	2476666667	NA
Presidente Bernardes	2501666667	2501666667	NA
Grupiara	2507666667	2507666667	TRUE
Piranguçu	2510333333	2510333333	TRUE
Uruana De Minas	2540	2.54	NA
Brás Pires	2540666667	2540666667	NA
Joanésia	2541333333	2541333333	TRUE
Serranópolis De Minas	2542.5	25425	NA
Alvarenga	2545333333	2545333333	NA
Itaverava	2549666667	2549666667	NA
Piedade De Ponte Nova	2553333333	2553333333	NA
Caiana	2554333333	2554333333	NA
Itamarati De Minas	2565333333	2565333333	NA
Prudente De Morais	2579333333	2579333333	NA
Bandeira	2582666667	2582666667	TRUE
Três Marias	2588666667	2588666667	NA
Ouro Verde De Minas	2596333333	2596333333	NA
Mathias Lobato	2603666667	2603666667	NA
Matias Barbosa	2612333333	2612333333	TRUE
Santana Do Garambéu	2647666667	2647666667	NA
Pedro Teixeira	2649	2649	NA
São Geraldo Da Piedade	2658333333	2658333333	NA
Dom Viçoso	2666666667	2666666667	NA
Vargem Bonita	2668	2668	TRUE
Fernandes Tourinho	2681666667	2681666667	NA
Itambé Do Mato Dentro	2692	2692	NA
São João Da Mata	2692	2692	NA
Manhuaçu	2712333333	2712333333	TRUE
Romaria	2712666667	2712666667	NA
Dom Joaquim	2737	2737	NA
Caeté	2741666667	2741666667	NA
Camacho	2757	2757	NA
Fortaleza De Minas	2757666667	2757666667	NA
São João Da Lagoa	2785.5	27855	NA
Wenceslau Braz	2785666667	2785666667	TRUE
Pedra Azul	2786333333	2786333333	NA
Oliveira Fortes	2798666667	2798666667	NA
Córrego Fundo	2814.5	28145	NA
Itamogi	2822666667	2822666667	NA
Ouro Preto	2827666667	2827666667	NA
Jeceaba	2847	2847	NA
Rubim	2887	2887	NA
Antônio Prado De Minas	2899333333	2899333333	TRUE
Camanducaia	2899333333	2899333333	NA
Palmópolis	2906666667	2906666667	NA
Chiador	2929	2929	NA
Inconfidentes	2936333333	2936333333	NA
Betim	2948	2948	NA
Urucuia	2950666667	2950666667	NA
Manga	2956666667	2956666667	NA
Goiabeira	2960	2.96	NA
Augusto De Lima	2965	2965	NA
Campanário	2966333333	2966333333	NA
Itapeva	2969	2969	NA
Chácara	2983666667	2983666667	NA
Fervedouro	2983666667	2983666667	NA
Ubaí	2983666667	2983666667	NA
Claraval	3008	3008	NA
Patrocínio Do Muriaé	3016666667	3016666667	TRUE
Pai Pedro	3026.5	30265	NA
São Francisco Do Glória	3072666667	3072666667	NA
Bom Repouso	3098	3098	NA
Serra Da Saudade	3111666667	3111666667	NA
Umburatiba	3133666667	3133666667	NA
Itaú De Minas	3140666667	3140666667	NA
Santana De Cataguases	3160	3.16	NA
Itabirinha	3172	3172	NA
Munhoz	3173333333	3173333333	NA
São João Da Ponte	3175333333	3175333333	NA
Santana Dos Montes	3177	3177	NA
São Sebastião Do Rio Verde	3191	3191	NA
Senador Cortes	3200	3.2	NA
Guaxupé	3202333333	3202333333	NA
Aguanil	3217	3217	NA
Fronteira Dos Vales	3236666667	3236666667	NA
Piau	3236666667	3236666667	TRUE
Pescador	3249333333	3249333333	NA
Matipó	3268	3268	NA
Senador Firmino	3272333333	3272333333	NA
Senhora Do Porto	3277333333	3277333333	NA
Taquaraçu De Minas	3277666667	3277666667	NA
Santa Cruz Do Escalvado	3284	3284	NA
Cana Verde	3297666667	3297666667	NA
São Geraldo	3316666667	3316666667	NA
Visconde Do Rio Branco	3367333333	3367333333	NA
Ipiaçu	3368333333	3368333333	NA
Santo Antônio Do Itambé	3387666667	3387666667	TRUE
Nova Resende	3395666667	3395666667	NA
Tocos Do Moji	3400	3.4	NA
Campanha	3414	3414	NA
Itinga	3420666667	3420666667	NA
Marilac	3448333333	3448333333	NA
Desterro Do Melo	3458	3458	TRUE
Porto Firme	3464333333	3464333333	NA
Jequitinhonha	3474666667	3474666667	NA
Nacip Raydan	3486333333	3486333333	NA
Chalé	3523	3523	NA
Doresópolis	3550666667	3550666667	TRUE
Bicas	3562666667	3562666667	NA
Brasília De Minas	3568333333	3568333333	NA
São Félix De Minas	3570.5	35705	NA
Seritinga	3623	3623	NA
Olaria	3639666667	3639666667	NA
Lajinha	3646333333	3646333333	NA
Bom Jardim De Minas	3652333333	3652333333	NA
Mato Verde	3703	3703	NA
Dionísio	3716	3716	NA
Januária	3738333333	3738333333	NA
Passa Vinte	3748333333	3748333333	NA
Espera Feliz	3752333333	3752333333	NA
Cambuquira	3754	3754	NA
Inimutaba	3759333333	3759333333	NA
Pedralva	3759333333	3759333333	NA
Monjolos	3760333333	3760333333	NA
Belo Vale	3789	3789	TRUE
Piranguinho	3802666667	3802666667	NA
São Gonçalo Do Rio Abaixo	3804333333	3804333333	NA
Divino	3805333333	3805333333	NA
Estiva	3812666667	3812666667	NA
Caranaíba	3821333333	3821333333	TRUE
Capitão Andrade	3827666667	3827666667	NA
Ladainha	3836666667	3836666667	TRUE
Santa Rita Do Itueto	3842666667	3842666667	NA
Alpercata	3880	3.88	NA
Piraúba	3883666667	3883666667	NA
Jaíba	3889666667	3889666667	NA
Medina	3891333333	3891333333	NA
Rio Espera	3892333333	3892333333	NA
Viçosa	3906	3906	NA
Natalândia	3959.5	39595	NA
Capitão Enéas	3970	3.97	NA
Crucilândia	3971666667	3971666667	NA
Juruaia	3971666667	3971666667	NA
Santa Bárbara Do Tugúrio	3991666667	3991666667	NA
Virgolândia	3995	3995	NA
Sem-Peixe	4006.5	40065	NA
São João Do Oriente	4031666667	4031666667	NA
Água Comprida	4041333333	4041333333	NA
Espinosa	4056666667	4056666667	NA
Dores De Guanhães	4066	4066	NA
Vieiras	4087	4087	NA
Frei Lagonegro	4093.5	40935	NA
Santo Antônio Do Jacinto	4094	4094	NA
Matozinhos	4113	4113	NA
São Francisco De Paula	4133333333	4133333333	NA
Riachinho	4150333333	4150333333	NA
Várzea Da Palma	4152666667	4152666667	NA
Silveirânia	4188666667	4188666667	NA
Jaboticatubas	4201	4201	NA
Heliodora	4252666667	4252666667	NA
Argirita	4262	4262	TRUE
Funilândia	4276	4276	NA
Frei Inocêncio	4306666667	4306666667	NA
Baldim	4307	4307	NA
Iapu	4317333333	4317333333	NA
Mariana	4330	4.33	TRUE
Jacutinga	4333666667	4333666667	NA
São José Do Goiabal	4371	4371	NA
Divino Das Laranjeiras	4374	4374	NA
Sobrália	4383666667	4383666667	NA
Ressaquinha	4389666667	4389666667	NA
Monte Sião	4420	4.42	NA
Verdelândia	4447.5	44475	NA
Pedrinópolis	4450333333	4450333333	TRUE
Congonhal	4462	4462	NA
Minduri	4470	4.47	NA
Machacalis	4483666667	4483666667	NA
Rio Piracicaba	4485	4485	NA
Centralina	4509666667	4509666667	NA
Brasilândia De Minas	4529	4529	NA
São Thomé Das Letras	4538666667	4538666667	NA
José Raydan	4558	4558	NA
Central De Minas	4567666667	4567666667	NA
Jequeri	4588666667	4588666667	TRUE
Santa Helena De Minas	4589	4589	NA
Descoberto	4590666667	4590666667	NA
Capelinha	4602333333	4602333333	NA
São José Do Divino	4611333333	4611333333	NA
Ijaci	4646666667	4646666667	NA
Araçuaí	4651333333	4651333333	TRUE
São Pedro Dos Ferros	4663666667	4663666667	TRUE
Coronel Xavier Chaves	4675333333	4675333333	NA
Cantagalo	4716.5	47165	NA
Florestal	4732	4732	NA
Santo Hipólito	4757666667	4757666667	NA
São Tomás De Aquino	4775	4775	NA
Jacinto	4783	4783	NA
Paula Cândido	4794333333	4794333333	NA
Indianópolis	4809666667	4809666667	NA
Fortuna De Minas	4812666667	4812666667	NA
Tapiraí	4839	4839	NA
Maria Da Fé	4848666667	4848666667	NA
Santa Maria De Itabira	4902	4902	NA
Engenheiro Caldas	4905666667	4905666667	NA
Guaranésia	4916333333	4916333333	NA
Piranga	4925333333	4925333333	NA
Santo Antônio Do Amparo	4936	4936	NA
Pirapetinga	4971666667	4971666667	NA
Estrela Dalva	4980666667	4980666667	NA
Santo Antônio Do Aventureiro	4985	4985	NA
Rio Manso	5010333333	5010333333	NA
São Geraldo Do Baixio	5018.5	50185	TRUE
Cordislândia	5024333333	5024333333	NA
Novo Oriente De Minas	5026.5	50265	NA
São Gonçalo Do Abaeté	5027666667	5027666667	NA
Rio Novo	5029	5029	NA
Nova Serrana	5044666667	5044666667	NA
Caraí	5052	5052	NA
Cambuí	5054333333	5054333333	NA
Taparuba	5098	5098	NA
Bias Fortes	5123666667	5123666667	NA
Tabuleiro	5147666667	5147666667	TRUE
Paulistas	5175	5175	TRUE
Conceição Da Aparecida	5177333333	5177333333	NA
Alvorada De Minas	5184	5184	TRUE
Bertópolis	5202	5202	NA
Espírito Santo Do Dourado	5206666667	5206666667	NA
Laranjal	5258	5258	NA
Prados	5275	5275	TRUE
Monte Azul	5276	5276	NA
Faria Lemos	5291666667	5291666667	NA
Buenópolis	5297	5297	NA
Novo Cruzeiro	5327	5327	TRUE
Dom Bosco	5352.5	53525	NA
Serrania	5392666667	5392666667	NA
Coronel Pacheco	5436	5436	NA
Tocantins	5503	5503	NA
Bom Jesus Do Galho	5550	5.55	TRUE
Careaçu	5593	5593	NA
Belmiro Braga	5608333333	5608333333	NA
Canápolis	5631	5631	NA
Conceição De Ipanema	5655333333	5655333333	NA
Soledade De Minas	5664666667	5664666667	NA
Queluzito	5687666667	5687666667	NA
Serranos	5697666667	5697666667	NA
Arceburgo	5702666667	5702666667	NA
Mendes Pimentel	5724666667	5724666667	NA
Paraisópolis	5744333333	5744333333	TRUE
Pedro Leopoldo	5754333333	5754333333	NA
Salinas	5762	5762	NA
Divisa Nova	5767333333	5767333333	NA
Natércia	5777333333	5777333333	NA
Dom Silvério	5788666667	5788666667	TRUE
Jampruca	5816333333	5816333333	NA
Cuparaque	5852.5	58525	NA
Areado	5873	5873	TRUE
Córrego Danta	5880	5.88	TRUE
Estrela Do Sul	5882666667	5882666667	TRUE
Itueta	5883666667	5883666667	NA
Santana Do Manhuaçu	5889666667	5889666667	NA
Tombos	5897	5897	TRUE
Capetinga	5900333333	5900333333	NA
São Sebastião Da Bela Vista	5959	5959	NA
Cascalho Rico	5974	5974	NA
Capinópolis	6013	6013	NA
Itajubá	6023	6023	TRUE
Alterosa	6031333333	6031333333	NA
Delfim Moreira	6045333333	6045333333	NA
Monsenhor Paulo	6047333333	6047333333	NA
Japaraíba	6052	6052	NA
Braúnas	6054	6054	NA
Cabo Verde	6058	6058	TRUE
Miradouro	6070	6.07	NA
Carangola	6105	6105	TRUE
Eugenópolis	6130333333	6130333333	NA
Capitólio	6168666667	6168666667	NA
Três Pontas	6170	6.17	NA
Guiricema	6173333333	6173333333	NA
Conceição Do Pará	6177333333	6177333333	NA
Santa Bárbara Do Monte Verde	6181.5	61815	NA
São Pedro Do Suaçuí	6206	6206	NA
Ibituruna	6216	6216	NA
Miraí	6283	6283	NA
Conselheiro Lafaiete	6306333333	6306333333	NA
Materlândia	6339333333	6339333333	TRUE
Varginha	6369333333	6369333333	NA
Coração De Jesus	6391333333	6391333333	NA
Icaraí De Minas	6421	6421	NA
Piedade Dos Gerais	6438666667	6438666667	NA
Itanhomi	6453	6453	NA
Ipuiúna	6453333333	6453333333	NA
Virginópolis	6492666667	6492666667	NA
Almenara	6506333333	6506333333	TRUE
Bonfim	6540	6.54	TRUE
Brumadinho	6544333333	6544333333	TRUE
Poços De Caldas	6559666667	6559666667	NA
Botelhos	6579666667	6579666667	TRUE
Alagoa	6610	6.61	NA
Quartel Geral	6655333333	6655333333	NA
São Pedro Da União	6664	6664	NA
Franciscópolis	6698	6698	NA
Onça De Pitangui	6702	6702	NA
Ponte Nova	6719333333	6719333333	NA
Varjão De Minas	6723.5	67235	NA
Monte Belo	6767	6767	NA
Jacuí	6821333333	6821333333	NA
Mateus Leme	6873666667	6873666667	NA
Carmo Da Cachoeira	6875333333	6875333333	NA
Ibiraci	6885333333	6885333333	NA
Presidente Juscelino	6892	6892	NA
Mar De Espanha	6893333333	6893333333	NA
Poté	6921333333	6921333333	NA
Tumiritinga	6937	6937	NA
Nova Módica	6968	6968	NA
Abre Campo	7005	7005	NA
Casa Grande	7049666667	7049666667	NA
Conceição Do Mato Dentro	7052	7052	TRUE
Bonfinópolis De Minas	7083666667	7083666667	NA
Cachoeira De Minas	7229666667	7229666667	NA
Joaíma	7269666667	7269666667	NA
Recreio	7274	7274	TRUE
Felixlândia	7317666667	7317666667	NA
Açucena	7331666667	7331666667	TRUE
Piedade Do Rio Grande	7406333333	7406333333	TRUE
Ubá	7408666667	7408666667	NA
Carmo Da Mata	7429666667	7429666667	NA
Coqueiral	7440	7.44	NA
Rio Preto	7446	7446	NA
Rio Casca	7506333333	7506333333	NA
Itanhandu	7524666667	7524666667	NA
Jesuânia	7536	7536	NA
Bom Jesus Da Penha	7542666667	7542666667	NA
Desterro De Entre Rios	7545333333	7545333333	NA
Mercês	7592333333	7592333333	TRUE
Barra Longa	7593	7593	NA
Coroaci	7641666667	7641666667	NA
Douradoquara	7643333333	7643333333	TRUE
Turvolândia	7670	7.67	NA
São Gonçalo Do Pará	7700	7.7	TRUE
Senhora Dos Remédios	7725333333	7725333333	NA
Ouro Fino	7764	7764	NA
Barão De Monte Alto	7802	7802	NA
Volta Grande	7807	7807	NA
Cataguases	7808	7808	NA
Pratápolis	7857333333	7857333333	NA
Carandaí	7923333333	7923333333	NA
Frei Gaspar	7969333333	7969333333	NA
São José Do Jacuri	8011666667	8011666667	TRUE
Passa Quatro	8062	8062	NA
Coluna	8075	8075	NA
Arinos	8117	8117	NA
Cristiano Otoni	8145666667	8145666667	NA
Dores Do Turvo	8149	8149	NA
Ferros	8229	8229	NA
São Domingos Do Prata	8237666667	8237666667	NA
Antônio Carlos	8256666667	8256666667	NA
Morro Da Garça	8321	8321	NA
Jequitibá	8345666667	8345666667	NA
Passa Tempo	8412666667	8412666667	TRUE
Monte Santo De Minas	8422333333	8422333333	NA
Perdigão	8490666667	8490666667	NA
Brazópolis	8579	8579	NA
Ritápolis	8596333333	8596333333	NA
Paraguaçu	8600	8.6	TRUE
Bocaiúva	8629	8629	NA
Cristina	8646	8646	NA
Rio Pomba	8689	8689	TRUE
Santa Rita De Jacutinga	8723	8723	TRUE
Conceição Do Rio Verde	8725333333	8725333333	NA
Muzambinho	8750666667	8750666667	NA
Luminárias	8844	8844	NA
Maravilhas	8890666667	8890666667	TRUE
Janaúba	8907	8907	NA
Arapuá	8935	8935	NA
São Sebastião Do Maranhão	8940333333	8940333333	NA
Bocaina De Minas	8946666667	8946666667	NA
Itabira	8975333333	8975333333	NA
Campos Gerais	8980	8.98	NA
Santa Rita Do Sapucaí	9014666667	9014666667	NA
Candeias	9061666667	9061666667	NA
Jordânia	9102666667	9102666667	TRUE
Bueno Brandão	9134	9134	NA
Pimenta	9241	9241	TRUE
Moema	9378	9378	NA
Andradas	9380333333	9380333333	TRUE
Pocrane	9414666667	9414666667	NA
Galiléia	9417666667	9417666667	NA
Conquista	9572666667	9572666667	TRUE
Nepomuceno	9587666667	9587666667	NA
São Francisco De Sales	9700333333	9700333333	NA
Itamarandiba	9711333333	9711333333	TRUE
Leandro Ferreira	9742333333	9742333333	NA
Biquinhas	9829333333	9829333333	NA
Borda Da Mata	9884333333	9884333333	NA
Raul Soares	9902333333	9902333333	NA
Virgínia	9931666667	9931666667	NA
Além Paraíba	1005366667	1005366667	TRUE
Limeira Do Oeste	1013666667	1013666667	NA
São José Da Barra	10147.5	101475	NA
Mantena	1015233333	1015233333	NA
Igaratinga	1015633333	1015633333	TRUE
Morada Nova De Minas	1017533333	1017533333	NA
São José Da Varginha	1017733333	1017733333	NA
Pavão	10184	10184	NA
Alto Rio Doce	1020433333	1020433333	NA
Carmópolis De Minas	1023766667	1023766667	NA
Cruzília	1024566667	1024566667	NA
Conceição Das Alagoas	1027733333	1027733333	NA
São João Nepomuceno	1032666667	1032666667	NA
Ilicínea	1036466667	1036466667	NA
Inhapim	1039166667	1039166667	NA
Perdões	1039333333	1039333333	NA
Nova Ponte	1041966667	1041966667	NA
Santa Maria Do Suaçuí	1051066667	1051066667	NA
Itamonte	10542	10542	NA
Carmo De Minas	10627	10627	NA
Veríssimo	10673	10673	TRUE
Pedra Do Indaiá	1068166667	1068166667	NA
Alvinópolis	10728	10728	NA
Palma	1074066667	1074066667	NA
Malacacheta	10743	10743	TRUE
Itumirim	10802	10802	NA
Santa Rita De Ibitipoca	1091133333	1091133333	TRUE
Matutina	1105766667	1105766667	NA
Liberdade	1113066667	1113066667	NA
São Vicente De Minas	1114033333	1114033333	NA
Madre De Deus De Minas	1119633333	1119633333	NA
Águas Formosas	1122633333	1122633333	NA
Campestre	1124266667	1124266667	NA
Ipanema	11261	11261	NA
Peçanha	1131466667	1131466667	NA
Crisólita	11318	11318	NA
Campo Florido	1142433333	1142433333	NA
Poço Fundo	11425	11425	NA
Guarani	1147066667	1147066667	TRUE
Corinto	11493	11493	NA
Conceição Da Barra De Minas	1150066667	1150066667	TRUE
Santos Dumont	1151666667	1151666667	NA
Santana De Pirapama	11545	11545	TRUE
Rio Vermelho	11679	11679	TRUE
Entre Rios De Minas	1172233333	1172233333	NA
Cordisburgo	11768	11768	NA
Montes Claros	11882	11882	NA
Carrancas	1189166667	1189166667	NA
Campos Altos	1189866667	1189866667	NA
Papagaios	1196733333	1196733333	TRUE
Ibertioga	11986	11986	TRUE
Paineiras	11997	11997	NA
Cristais	1205966667	1205966667	NA
Campo Belo	1206233333	1206233333	NA
Cabeceira Grande	12078	12078	NA
Tarumirim	1208466667	1208466667	NA
São Sebastião Do Oeste	1222166667	1222166667	NA
Machado	12243	12243	NA
Porteirinha	12263	12263	TRUE
Piracema	1229133333	1229133333	NA
União De Minas	12343.5	123435	TRUE
Pains	1241133333	1241133333	NA
Resplendor	1245866667	1245866667	TRUE
Lagoa Dourada	12592	12592	NA
Caratinga	1262933333	1262933333	NA
Alfenas	1268933333	1268933333	NA
Resende Costa	12694	12694	NA
Sete Lagoas	1274033333	1274033333	NA
Itaguara	1297233333	1297233333	NA
Buritis	12990	12.99	NA
Carvalhos	13100	13.1	NA
Itutinga	1311866667	1311866667	NA
Silvianópolis	1324066667	1324066667	NA
Guanhães	13244	13244	NA
São João Evangelista	1325366667	1325366667	TRUE
Água Boa	13495	13495	NA
Iraí De Minas	1350533333	1350533333	NA
Ingaí	1350933333	1350933333	NA
Paraopeba	13581	13581	NA
Pitangui	13762	13762	NA
Baependi	1376866667	1376866667	NA
Pouso Alegre	1379733333	1379733333	NA
Ataléia	1394866667	1394866667	NA
Comendador Gomes	1415333333	1415333333	NA
Sabinópolis	1432266667	1432266667	TRUE
Inhaúma	14483	14483	NA
Pequi	1449333333	1449333333	NA
Iguatama	1453833333	1453833333	TRUE
Nanuque	14560	14.56	TRUE
Serro	14622	14622	TRUE
Estrela Do Indaiá	14668	14668	NA
Lima Duarte	1489333333	1489333333	NA
Barbacena	14937	14937	NA
Itaúna	1499366667	1499366667	TRUE
Araújos	15082	15082	NA
São Sebastião Do Paraíso	1510633333	1510633333	NA
Pouso Alto	15462	15462	NA
Cássia	15481	15481	NA
Nazareno	1581333333	1581333333	NA
Delfinópolis	15841	15841	NA
São Francisco	16009	16009	NA
Boa Esperança	16036	16036	NA
Aiuruoca	1613566667	1613566667	NA
Elói Mendes	1627766667	1627766667	NA
Itambacuri	1631233333	1631233333	TRUE
Cláudio	16379	16379	NA
Francisco Sá	1638433333	1638433333	TRUE
Carneirinho	1670566667	1670566667	TRUE
Tupaciguara	1708833333	1708833333	NA
Guapé	1734666667	1734666667	TRUE
Santa Juliana	1771933333	1771933333	NA
Lagoa Da Prata	17926	17926	NA
Iturama	1797433333	1797433333	TRUE
Oliveira	1812033333	1812033333	NA
Andrelândia	1864433333	1864433333	NA
Pratinha	1902766667	1902766667	TRUE
Esmeraldas	1917033333	1917033333	NA
Carmo Do Cajuru	19908	19908	NA
Aimorés	19988	19988	NA
Conselheiro Pena	2002266667	2002266667	NA
Itapecerica	2014866667	2014866667	NA
Lavras	2070433333	2070433333	NA
Divinópolis	20790	20.79	NA
Tapira	2089666667	2089666667	TRUE
São Tiago	2091733333	2091733333	NA
Arcos	21052	21052	NA
Araguari	2116133333	2116133333	TRUE
Juiz De Fora	2140766667	2140766667	TRUE
Formiga	21432	21432	TRUE
Guimarânia	2150533333	2150533333	NA
Santa Rita De Caldas	2175133333	2175133333	NA
Dores Do Indaiá	2189133333	2189133333	NA
Caldas	21954	21954	NA
São Gonçalo Do Sapucaí	2199966667	2199966667	NA
Monte Carmelo	2212233333	2212233333	TRUE
São João Batista Do Glória	22283	22283	NA
Bom Sucesso	2231666667	2231666667	NA
Curvelo	2300566667	2300566667	TRUE
Piumhi	2315033333	2315033333	TRUE
Mutum	2411333333	2411333333	NA
Governador Valadares	24314	24314	NA
Cruzeiro Da Fortaleza	24377	24377	NA
Pará De Minas	2451266667	2451266667	NA
Medeiros	2543233333	2543233333	TRUE
Muriaé	2690766667	2690766667	TRUE
Guarda-Mor	26964	26964	TRUE
Três Corações	26978	26978	NA
Leopoldina	2786366667	2786366667	NA
Lagamar	28261	28261	NA
Santa Vitória	2853666667	2853666667	NA
Abadia Dos Dourados	2869433333	2869433333	TRUE
Gurinhatã	2915633333	2915633333	NA
São Gotardo	2920033333	2920033333	NA
Lagoa Grande	2950733333	2950733333	NA
Carmo Do Rio Claro	3086633333	3086633333	NA
São Roque De Minas	32123	32123	TRUE
Araxá	3324233333	3324233333	NA
São João Del Rei	33332	33332	NA
Martinho Campos	33395	33395	NA
Carlos Chagas	3368433333	3368433333	TRUE
Teófilo Otoni	34013	34013	TRUE
Tiros	3411433333	3411433333	TRUE
Alpinópolis	3498633333	3498633333	NA
Bambuí	37057	37057	TRUE
Vazante	3708033333	3708033333	NA
Ibiá	3708666667	3708666667	TRUE
Ituiutaba	3765733333	3765733333	NA
Frutal	3819466667	3819466667	TRUE
Presidente Olegário	38703	38703	NA
Uberaba	39116	39116	TRUE
Sacramento	4089133333	4089133333	TRUE
Rio Paranaíba	4089266667	4089266667	NA
Serra Do Salitre	41246	41246	NA
Monte Alegre De Minas	42608	42608	NA
Luz	42718	42718	TRUE
Abaeté	44332	44332	NA
Campina Verde	4551366667	4551366667	NA
Uberlândia	48206	48206	NA
Santo Antônio Do Monte	4885666667	4885666667	NA
Paracatu	49787	49787	TRUE
João Pinheiro	50631	50631	TRUE
Itapagipe	50961	50961	TRUE
Carmo Do Paranaíba	5583533333	5583533333	TRUE
Perdizes	59670	59.67	NA
Bom Despacho	59890	59.89	TRUE
Passos	60996	60996	TRUE
Lagoa Formosa	6719033333	6719033333	TRUE
Prata	7651033333	7651033333	TRUE
Unaí	7734333333	7734333333	TRUE
Coromandel	7787633333	7787633333	TRUE
Pompéu	8275633333	8275633333	NA
Patrocínio	1009026667	1009026667	TRUE
Patos De Minas	120508	120508	TRUE
Raposos	NA	NA	NA
Santa Cruz De Minas	NA	NA	NA
Sarzedo	NA	NA	NA

## Sheet: raw_milk
location	sold_raw_milk_kL	has_report
Abadia Dos Dourados	26338	TRUE
Abaeté	45973	NA
Abre Campo	6662	NA
Acaiaca	1188	TRUE
Açucena	5902	TRUE
Água Boa	10727.5	NA
Água Comprida	2760.5	NA
Aguanil	3423.5	NA
Águas Formosas	8749	NA
Águas Vermelhas	243.5	NA
Aimorés	20964.5	NA
Aiuruoca	16784.5	NA
Alagoa	1754	NA
Albertina	167.5	NA
Além Paraíba	7676	TRUE
Alfenas	10982.5	NA
Alfredo Vasconcelos	1838.5	NA
Almenara	5089.5	TRUE
Alpercata	4459.5	NA
Alpinópolis	32337.5	NA
Alterosa	5239.5	NA
Alto Caparaó	233.5	NA
Alto Jequitibá	300.5	NA
Alto Rio Doce	10937	NA
Alvarenga	2879	NA
Alvinópolis	10721.5	NA
Alvorada De Minas	2904	TRUE
Amparo Do Serra	1715.5	NA
Andradas	7511.5	TRUE
Andrelândia	20703	NA
Angelândia	675	NA
Antônio Carlos	8001	NA
Antônio Dias	1646	NA
Antônio Prado De Minas	3282	TRUE
Araçaí	1606	NA
Aracitaba	2393	NA
Araçuaí	2678.5	TRUE
Araguari	17315.5	TRUE
Arantina	1347	NA
Araponga	806	NA
Araporã	1104.5	NA
Arapuá	10463.5	NA
Araújos	15572.5	NA
Araxá	33241	NA
Arceburgo	4588.5	NA
Arcos	21865	NA
Areado	5039.5	TRUE
Argirita	4348	TRUE
Aricanduva	1366	TRUE
Arinos	6847.5	NA
Astolfo Dutra	2187	TRUE
Ataléia	14326	NA
Augusto De Lima	1941.5	NA
Baependi	12837	NA
Baldim	3507	NA
Bambuí	36025	TRUE
Bandeira	2473	TRUE
Bandeira Do Sul	498	NA
Barão De Cocais	823	NA
Barão De Monte Alto	7941	NA
Barbacena	16248	NA
Barra Longa	6744.5	NA
Barroso	2108	NA
Bela Vista De Minas	493.5	NA
Belmiro Braga	5210.5	NA
Belo Horizonte	528	TRUE
Belo Oriente	1821	NA
Belo Vale	3555	TRUE
Berilo	291.5	NA
Berizal	242	NA
Bertópolis	4562.5	NA
Betim	1696.5	NA
Bias Fortes	5475.5	NA
Bicas	3388	NA
Biquinhas	10419	NA
Boa Esperança	15715	NA
Bocaina De Minas	8634	NA
Bocaiúva	6110.5	NA
Bom Despacho	66339	TRUE
Bom Jardim De Minas	2488.5	NA
Bom Jesus Da Penha	8357	NA
Bom Jesus Do Amparo	1935.5	NA
Bom Jesus Do Galho	5946	TRUE
Bom Repouso	2793.5	NA
Bom Sucesso	23125	NA
Bonfim	6520	TRUE
Bonfinópolis De Minas	2969.5	NA
Bonito De Minas	NA	NA
Borda Da Mata	9499	NA
Botelhos	4982.5	TRUE
Botumirim	156.5	NA
Brás Pires	2158.5	NA
Brasilândia De Minas	3849.5	NA
Brasília De Minas	1362.5	NA
Braúnas	5967.5	NA
Brazópolis	9604	NA
Brumadinho	5266.5	TRUE
Bueno Brandão	9809	NA
Buenópolis	2780.5	NA
Bugre	2003.5	NA
Buritis	11054	NA
Buritizeiro	496	NA
Cabeceira Grande	10478.5	NA
Cabo Verde	5325.5	TRUE
Cachoeira Da Prata	1790.5	NA
Cachoeira De Minas	7345	NA
Cachoeira De Pajeú	762	NA
Cachoeira Dourada	1723.5	NA
Caetanópolis	2042.5	NA
Caeté	1307.5	NA
Caiana	2072.5	NA
Cajuri	741.5	NA
Caldas	22116	NA
Camacho	3154.5	NA
Camanducaia	1350.5	NA
Cambuí	3902	NA
Cambuquira	2907.5	NA
Campanário	2251	NA
Campanha	2312.5	NA
Campestre	10031	NA
Campina Verde	44765	NA
Campo Azul	227.5	NA
Campo Belo	11252	NA
Campo Do Meio	1293	NA
Campo Florido	10004	NA
Campos Altos	11885	NA
Campos Gerais	5848.5	NA
Cana Verde	3367	NA
Canaã	2307	NA
Canápolis	5593	NA
Candeias	8596	NA
Cantagalo	4283	NA
Caparaó	675	NA
Capela Nova	2348	NA
Capelinha	3586.5	NA
Capetinga	5209.5	NA
Capim Branco	1259.5	NA
Capinópolis	5513	NA
Capitão Andrade	4215	NA
Capitão Enéas	3354.5	NA
Capitólio	6160	NA
Caputira	1246	NA
Caraí	5167.5	NA
Caranaíba	4024.5	TRUE
Carandaí	8868	NA
Carangola	5217.5	TRUE
Caratinga	12900	NA
Carbonita	519	NA
Careaçu	4635	NA
Carlos Chagas	37480	TRUE
Carmésia	605.5	TRUE
Carmo Da Cachoeira	5427.5	NA
Carmo Da Mata	7558.5	NA
Carmo De Minas	11120.5	NA
Carmo Do Cajuru	19769	NA
Carmo Do Paranaíba	44635.5	TRUE
Carmo Do Rio Claro	33288	NA
Carmópolis De Minas	9887.5	NA
Carneirinho	15341.5	TRUE
Carrancas	12083	NA
Carvalhópolis	2146	NA
Carvalhos	12837	NA
Casa Grande	8813.5	NA
Cascalho Rico	6157.5	NA
Cássia	13577.5	NA
Cataguases	7562	NA
Catas Altas	218.5	NA
Catas Altas Da Noruega	642	NA
Catuji	1624	NA
Catuti	1202	NA
Caxambu	1168	NA
Cedro Do Abaeté	1333	NA
Central De Minas	4527	NA
Centralina	4900	NA
Chácara	2908.5	NA
Chalé	4157	NA
Chapada Do Norte	206	NA
Chapada Gaúcha	983	NA
Chiador	2351	NA
Cipotânea	2398	NA
Claraval	2207.5	NA
Claro Dos Poções	986.5	NA
Cláudio	18494.5	NA
Coimbra	2505	NA
Coluna	6694	NA
Comendador Gomes	14367.5	NA
Comercinho	2151.5	NA
Conceição Da Aparecida	3707	NA
Conceição Da Barra De Minas	13644	TRUE
Conceição Das Alagoas	7385.5	NA
Conceição Das Pedras	2007	NA
Conceição De Ipanema	7278.5	NA
Conceição Do Mato Dentro	2864	TRUE
Conceição Do Pará	6388.5	NA
Conceição Do Rio Verde	7820.5	NA
Conceição Dos Ouros	2097	NA
Cônego Marinho	179	NA
Confins	226.5	NA
Congonhal	4540.5	NA
Congonhas	1047	NA
Congonhas Do Norte	940	NA
Conquista	8830	TRUE
Conselheiro Lafaiete	5653	NA
Conselheiro Pena	18279.5	NA
Consolação	1982.5	NA
Contagem	772	NA
Coqueiral	6363	NA
Coração De Jesus	3196.5	NA
Cordisburgo	10626.5	NA
Cordislândia	5227.5	NA
Corinto	9603.5	NA
Coroaci	7644.5	NA
Coromandel	79749.5	TRUE
Coronel Fabriciano	252.5	NA
Coronel Murta	1038	TRUE
Coronel Pacheco	5855	NA
Coronel Xavier Chaves	5332	NA
Córrego Danta	4974	TRUE
Córrego Do Bom Jesus	1257.5	NA
Córrego Fundo	2533.5	NA
Córrego Novo	1464.5	NA
Couto De Magalhães De Minas	380	NA
Crisólita	10799.5	NA
Cristais	10640	NA
Cristália	61	NA
Cristiano Otoni	9704.5	NA
Cristina	8440	NA
Crucilândia	4395.5	NA
Cruzeiro Da Fortaleza	22966.5	NA
Cruzília	9810.5	NA
Cuparaque	5741.5	NA
Curral De Dentro	461.5	NA
Curvelo	19303.5	TRUE
Datas	356.5	NA
Delfim Moreira	6352.5	NA
Delfinópolis	15262	NA
Delta	915.5	NA
Descoberto	5047.5	NA
Desterro De Entre Rios	8416.5	NA
Desterro Do Melo	4041.5	TRUE
Diamantina	363	NA
Diogo De Vasconcelos	967.5	NA
Dionísio	3776	NA
Divinésia	2729	NA
Divino	3231	NA
Divino Das Laranjeiras	4204	NA
Divinolândia De Minas	2309.5	NA
Divinópolis	20359.5	NA
Divisa Alegre	NA	NA
Divisa Nova	5374	NA
Divisópolis	715.5	NA
Dom Bosco	4998	NA
Dom Cavati	1107.5	NA
Dom Joaquim	943	NA
Dom Silvério	5032.5	TRUE
Dom Viçoso	2939	NA
Dona Euzébia	491	NA
Dores De Campos	1326.5	NA
Dores De Guanhães	3452.5	NA
Dores Do Indaiá	18466.5	NA
Dores Do Turvo	9830.5	NA
Doresópolis	3720.5	TRUE
Douradoquara	8765.5	TRUE
Durandé	1141.5	NA
Elói Mendes	15097	NA
Engenheiro Caldas	5151.5	NA
Engenheiro Navarro	1215	NA
Entre Folhas	652.5	NA
Entre Rios De Minas	9914.5	NA
Ervália	1560.5	NA
Esmeraldas	11269.5	NA
Espera Feliz	3024.5	NA
Espinosa	3257.5	NA
Espírito Santo Do Dourado	5489.5	NA
Estiva	3251.5	NA
Estrela Dalva	4793.5	NA
Estrela Do Indaiá	14852.5	NA
Estrela Do Sul	5868.5	TRUE
Eugenópolis	6437	NA
Ewbank Da Câmara	626	NA
Extrema	1786.5	NA
Fama	815	NA
Faria Lemos	5482	NA
Felício Dos Santos	884.5	TRUE
Felisburgo	2122.5	NA
Felixlândia	6845	NA
Fernandes Tourinho	2587.5	NA
Ferros	6473.5	NA
Fervedouro	2850	NA
Florestal	3432.5	NA
Formiga	22524.5	TRUE
Formoso	957.5	NA
Fortaleza De Minas	2555.5	NA
Fortuna De Minas	4177	NA
Francisco Badaró	310.5	NA
Francisco Dumont	1406.5	NA
Francisco Sá	14141	TRUE
Franciscópolis	6129	NA
Frei Gaspar	8328	NA
Frei Inocêncio	3663.5	NA
Frei Lagonegro	3117.5	NA
Fronteira	1643.5	NA
Fronteira Dos Vales	3675.5	NA
Fruta De Leite	91.5	NA
Frutal	33182.5	TRUE
Funilândia	4102.5	NA
Galiléia	7701.5	NA
Gameleiras	321.5	NA
Glaucilândia	557	NA
Goiabeira	2876	NA
Goianá	1596	NA
Gonçalves	1455	TRUE
Gonzaga	2018	NA
Gouveia	1580.5	NA
Governador Valadares	23884	NA
Grão Mogol	563	TRUE
Grupiara	2837.5	TRUE
Guanhães	12457	NA
Guapé	17665	TRUE
Guaraciaba	2241.5	TRUE
Guaraciama	618.5	NA
Guaranésia	2918	NA
Guarani	10972.5	TRUE
Guarará	2295.5	NA
Guarda-Mor	25425.5	TRUE
Guaxupé	1842.5	NA
Guidoval	1815	NA
Guimarânia	20483	NA
Guiricema	6571	NA
Gurinhatã	29374	NA
Heliodora	2317	NA
Iapu	4093.5	NA
Ibertioga	13243.5	TRUE
Ibiá	33190	TRUE
Ibiaí	276.5	NA
Ibiracatu	94.5	NA
Ibiraci	6103.5	NA
Ibirité	182	NA
Ibitiúra De Minas	1327	NA
Ibituruna	6390.5	NA
Icaraí De Minas	7903	NA
Igarapé	1520	NA
Igaratinga	11285.5	TRUE
Iguatama	11825	TRUE
Ijaci	4098	NA
Ilicínea	10383.5	NA
Imbé De Minas	1633	NA
Inconfidentes	2973	NA
Indaiabira	228	NA
Indianópolis	3915	NA
Ingaí	15603	NA
Inhapim	11027	NA
Inhaúma	17693.5	NA
Inimutaba	3610.5	NA
Ipaba	738	NA
Ipanema	12876.5	NA
Ipatinga	715.5	NA
Ipiaçu	3559.5	NA
Ipuiúna	5628.5	NA
Iraí De Minas	15547	NA
Itabira	7728	NA
Itabirinha	3427.5	NA
Itabirito	1436	NA
Itacambira	158	NA
Itacarambi	512.5	NA
Itaguara	13355.5	NA
Itaipé	1543.5	TRUE
Itajubá	6708.5	TRUE
Itamarandiba	8462	TRUE
Itamarati De Minas	3238	NA
Itambacuri	18090	TRUE
Itambé Do Mato Dentro	2531	NA
Itamogi	1574	NA
Itamonte	11425	NA
Itanhandu	7968	NA
Itanhomi	6828	NA
Itaobim	1191.5	NA
Itapagipe	48597	TRUE
Itapecerica	20845.5	NA
Itapeva	1854	NA
Itatiaiuçu	1751	NA
Itaú De Minas	3357	NA
Itaúna	13658	TRUE
Itaverava	2639.5	NA
Itinga	1823.5	NA
Itueta	5510	NA
Ituiutaba	39308.5	NA
Itumirim	12428.5	NA
Iturama	11423.5	TRUE
Itutinga	15510	NA
Jaboticatubas	2775	NA
Jacinto	4590	NA
Jacuí	7943.5	NA
Jacutinga	3340.5	NA
Jaguaraçu	1155.5	NA
Jaíba	2180.5	NA
Jampruca	5471	NA
Janaúba	6850	NA
Januária	1582	NA
Japaraíba	6344	NA
Japonvar	349	NA
Jeceaba	2602	NA
Jenipapo De Minas	185	NA
Jequeri	4596	TRUE
Jequitaí	1148.5	NA
Jequitibá	8002	NA
Jequitinhonha	2173	NA
Jesuânia	7446	NA
Joaíma	7506.5	NA
Joanésia	2314	TRUE
João Monlevade	580.5	NA
João Pinheiro	52963	TRUE
Joaquim Felício	1210	NA
Jordânia	9411.5	TRUE
José Gonçalves De Minas	89	NA
José Raydan	4153.5	NA
Josenópolis	97	NA
Juatuba	1788.5	NA
Juiz De Fora	20073	TRUE
Juramento	1629	NA
Juruaia	3332	NA
Juvenília	574	NA
Ladainha	2992	TRUE
Lagamar	30038.5	NA
Lagoa Da Prata	19044.5	NA
Lagoa Dos Patos	1155	NA
Lagoa Dourada	14926	NA
Lagoa Formosa	66298	TRUE
Lagoa Grande	36676.5	NA
Lagoa Santa	395.5	NA
Lajinha	3501	NA
Lambari	1150.5	NA
Lamim	1563	NA
Laranjal	5310	NA
Lassance	1394.5	NA
Lavras	18721	NA
Leandro Ferreira	10031	NA
Leme Do Prado	183	NA
Leopoldina	27380	NA
Liberdade	11349	NA
Lima Duarte	16368	NA
Limeira Do Oeste	9773	NA
Lontra	259	NA
Luisburgo	135.5	NA
Luislândia	638.5	TRUE
Luminárias	9905.5	NA
Luz	41404.5	TRUE
Machacalis	5263	NA
Machado	8192	NA
Madre De Deus De Minas	13095	NA
Malacacheta	9370.5	TRUE
Mamonas	960.5	NA
Manga	2109.5	NA
Manhuaçu	1422.5	TRUE
Manhumirim	499.5	TRUE
Mantena	10514	NA
Mar De Espanha	6675	NA
Maravilhas	10388	TRUE
Maria Da Fé	4998.5	NA
Mariana	4236.5	TRUE
Marilac	3784.5	NA
Mário Campos	NA	NA
Maripá De Minas	2098.5	NA
Marliéria	1859	TRUE
Marmelópolis	2248	NA
Martinho Campos	36889.5	NA
Martins Soares	470	TRUE
Mata Verde	756	NA
Materlândia	3777.5	TRUE
Mateus Leme	7227	NA
Mathias Lobato	2530.5	NA
Matias Barbosa	1961	TRUE
Matias Cardoso	1049.5	NA
Matipó	3110.5	NA
Mato Verde	2775.5	NA
Matozinhos	3646.5	NA
Matutina	12667.5	NA
Medeiros	7959.5	TRUE
Medina	2304.5	NA
Mendes Pimentel	5152	NA
Mercês	7573.5	TRUE
Mesquita	1032	NA
Minas Novas	846.5	NA
Minduri	4216	NA
Mirabela	853.5	NA
Miradouro	6519.5	NA
Miraí	4973.5	NA
Miravânia	59	NA
Moeda	1470.5	NA
Moema	9820.5	NA
Monjolos	4118.5	NA
Monsenhor Paulo	5480	NA
Montalvânia	693	NA
Monte Alegre De Minas	44998.5	NA
Monte Azul	4245.5	NA
Monte Belo	5890	NA
Monte Carmelo	22723.5	TRUE
Monte Formoso	1010.5	NA
Monte Santo De Minas	6796.5	NA
Monte Sião	4080.5	NA
Montes Claros	7737.5	NA
Montezuma	125.5	NA
Morada Nova De Minas	10037.5	NA
Morro Da Garça	9365.5	NA
Morro Do Pilar	686.5	NA
Munhoz	2720.5	NA
Muriaé	27240	TRUE
Mutum	27671.5	NA
Muzambinho	6411	NA
Nacip Raydan	3681	NA
Nanuque	14804.5	TRUE
Naque	1630.5	NA
Natalândia	3711.5	NA
Natércia	6540	NA
Nazareno	19219	NA
Nepomuceno	6826.5	NA
Ninheira	161.5	NA
Nova Belém	948.5	NA
Nova Era	1682	TRUE
Nova Lima	NA	NA
Nova Módica	7404	NA
Nova Ponte	11165.5	NA
Nova Porteirinha	1005.5	NA
Nova Resende	1371.5	NA
Nova Serrana	5165	NA
Nova União	677.5	NA
Novo Cruzeiro	4013	TRUE
Novo Oriente De Minas	4875.5	NA
Novorizonte	87	NA
Olaria	3495.5	NA
Olhos-D'água	1207	NA
Olímpio Noronha	1200.5	NA
Oliveira	16476	NA
Oliveira Fortes	2841	NA
Onça De Pitangui	7172.5	NA
Oratórios	1790.5	NA
Orizânia	504.5	NA
Ouro Branco	912.5	NA
Ouro Fino	5935.5	NA
Ouro Preto	2180	NA
Ouro Verde De Minas	2404	NA
Padre Carvalho	95	NA
Padre Paraíso	1145.5	NA
Pai Pedro	2376	NA
Paineiras	11528.5	NA
Pains	11391	NA
Paiva	2341.5	NA
Palma	11489.5	NA
Palmópolis	3274.5	NA
Papagaios	11551	TRUE
Pará De Minas	26101	NA
Paracatu	52070	TRUE
Paraguaçu	8346	TRUE
Paraisópolis	5648	TRUE
Paraopeba	13137.5	NA
Passa Quatro	8287	NA
Passa Tempo	9156	TRUE
Passa Vinte	3727	NA
Passabém	1242.5	NA
Passos	60928.5	TRUE
Patis	149	NA
Patos De Minas	120219.5	TRUE
Patrocínio	105760.5	TRUE
Patrocínio Do Muriaé	2962.5	TRUE
Paula Cândido	5551.5	NA
Paulistas	3796.5	TRUE
Pavão	9674.5	NA
Peçanha	9943	NA
Pedra Azul	1927.5	NA
Pedra Bonita	197.5	NA
Pedra Do Anta	2834.5	TRUE
Pedra Do Indaiá	11673.5	NA
Pedra Dourada	477	NA
Pedralva	4047.5	NA
Pedras De Maria Da Cruz	835	NA
Pedrinópolis	4604	TRUE
Pedro Leopoldo	4761.5	NA
Pedro Teixeira	2973	NA
Pequeri	1246.5	NA
Pequi	16235.5	NA
Perdigão	9222	NA
Perdizes	65972.5	NA
Perdões	10072.5	NA
Periquito	1325.5	NA
Pescador	3049.5	NA
Piau	3498	TRUE
Piedade De Caratinga	728.5	NA
Piedade De Ponte Nova	2934	NA
Piedade Do Rio Grande	8155.5	TRUE
Piedade Dos Gerais	7469	NA
Pimenta	10870.5	TRUE
Pingo-D'água	524.5	TRUE
Pintópolis	788.5	NA
Piracema	12185	NA
Pirajuba	1393.5	NA
Piranga	4581	NA
Piranguçu	2141.5	TRUE
Piranguinho	3748.5	NA
Pirapetinga	4858	NA
Pirapora	550	NA
Piraúba	3627	NA
Pitangui	13820	NA
Piumhi	23572.5	TRUE
Planura	447	NA
Poço Fundo	9141.5	NA
Poços De Caldas	5641	NA
Pocrane	10610.5	NA
Pompéu	99247.5	NA
Ponte Nova	6771	NA
Ponto Chique	301.5	NA
Ponto Dos Volantes	1191	NA
Porteirinha	10751	TRUE
Porto Firme	3156.5	NA
Poté	7429.5	NA
Pouso Alegre	11634	NA
Pouso Alto	17567	NA
Prados	5599	TRUE
Prata	85678	TRUE
Pratápolis	7805	NA
Pratinha	16002	TRUE
Presidente Bernardes	2595	NA
Presidente Juscelino	6982.5	NA
Presidente Kubitschek	80.5	NA
Presidente Olegário	41828	NA
Prudente De Morais	2135.5	NA
Quartel Geral	6835.5	NA
Queluzito	6267	NA
Raposos	NA	NA
Raul Soares	10101	NA
Recreio	7475.5	TRUE
Reduto	478.5	NA
Resende Costa	13354	NA
Resplendor	11312	TRUE
Ressaquinha	4975.5	NA
Riachinho	2725	NA
Riacho Dos Machados	1282.5	NA
Ribeirão Das Neves	393.5	NA
Ribeirão Vermelho	1181.5	NA
Rio Acima	30	NA
Rio Casca	6911.5	NA
Rio Do Prado	1169.5	TRUE
Rio Doce	1902	NA
Rio Espera	4288	NA
Rio Manso	5042.5	NA
Rio Novo	3985	NA
Rio Paranaíba	36475.5	NA
Rio Pardo De Minas	577	NA
Rio Piracicaba	4511	NA
Rio Pomba	8338.5	TRUE
Rio Preto	5702.5	NA
Rio Vermelho	7783.5	TRUE
Ritápolis	8812	NA
Rochedo De Minas	1930	NA
Rodeiro	824	NA
Romaria	2959	NA
Rosário Da Limeira	1733	NA
Rubelita	985	NA
Rubim	2174	NA
Sabará	316.5	TRUE
Sabinópolis	8481.5	TRUE
Sacramento	36873.5	TRUE
Salinas	2701	NA
Salto Da Divisa	2098.5	TRUE
Santa Bárbara	865	NA
Santa Bárbara Do Leste	274.5	NA
Santa Bárbara Do Monte Verde	6056	NA
Santa Bárbara Do Tugúrio	4068	NA
Santa Cruz De Minas	NA	NA
Santa Cruz De Salinas	143.5	NA
Santa Cruz Do Escalvado	3682.5	NA
Santa Efigênia De Minas	1365.5	NA
Santa Fé De Minas	476	NA
Santa Helena De Minas	4467.5	NA
Santa Juliana	20873.5	NA
Santa Luzia	1575	TRUE
Santa Margarida	1866.5	TRUE
Santa Maria De Itabira	3999	NA
Santa Maria Do Salto	692.5	NA
Santa Maria Do Suaçuí	7460.5	NA
Santa Rita De Caldas	23202	NA
Santa Rita De Ibitipoca	12455	TRUE
Santa Rita De Jacutinga	9364	TRUE
Santa Rita De Minas	440.5	TRUE
Santa Rita Do Itueto	3844.5	NA
Santa Rita Do Sapucaí	7918.5	NA
Santa Rosa Da Serra	1739	NA
Santa Vitória	28667	NA
Santana Da Vargem	1716	NA
Santana De Cataguases	2968.5	NA
Santana De Pirapama	10914	TRUE
Santana Do Deserto	1009.5	NA
Santana Do Garambéu	2930	NA
Santana Do Jacaré	420	NA
Santana Do Manhuaçu	6260.5	NA
Santana Do Paraíso	2162.5	NA
Santana Do Riacho	619	NA
Santana Dos Montes	3213	NA
Santo Antônio Do Amparo	4041.5	NA
Santo Antônio Do Aventureiro	4125	NA
Santo Antônio Do Grama	2280	NA
Santo Antônio Do Itambé	1887	TRUE
Santo Antônio Do Jacinto	4343.5	NA
Santo Antônio Do Monte	52562	NA
Santo Antônio Do Retiro	111	NA
Santo Antônio Do Rio Abaixo	1460.5	NA
Santo Hipólito	3612	NA
Santos Dumont	13052.5	NA
São Bento Abade	1224.5	NA
São Brás Do Suaçuí	1198.5	NA
São Domingos Das Dores	188.5	NA
São Domingos Do Prata	7187.5	NA
São Félix De Minas	3409.5	NA
São Francisco	14576.5	NA
São Francisco De Paula	3978.5	NA
São Francisco De Sales	7385.5	NA
São Francisco Do Glória	2378.5	NA
São Geraldo	3255.5	NA
São Geraldo Da Piedade	2882	NA
São Geraldo Do Baixio	4914	TRUE
São Gonçalo Do Abaeté	2280	NA
São Gonçalo Do Pará	8546	TRUE
São Gonçalo Do Rio Abaixo	2692.5	NA
São Gonçalo Do Rio Preto	209.5	NA
São Gonçalo Do Sapucaí	22160.5	NA
São Gotardo	34751	NA
São João Batista Do Glória	25718	NA
São João Da Lagoa	1758	NA
São João Da Mata	2427.5	NA
São João Da Ponte	1967	NA
São João Das Missões	294	NA
São João Del Rei	35375	NA
São João Do Manhuaçu	379.5	NA
São João Do Manteninha	2203.5	NA
São João Do Oriente	4711	NA
São João Do Pacuí	789.5	NA
São João Do Paraíso	365.5	NA
São João Evangelista	13735	TRUE
São João Nepomuceno	10309.5	NA
São Joaquim De Bicas	373	NA
São José Da Barra	9995	NA
São José Da Lapa	441	NA
São José Da Safira	1055.5	NA
São José Da Varginha	11293	NA
São José Do Alegre	2254.5	NA
São José Do Divino	4184.5	NA
São José Do Goiabal	5504.5	NA
São José Do Jacuri	7298	TRUE
São José Do Mantimento	1820.5	NA
São Lourenço	1207	NA
São Miguel Do Anta	2254	TRUE
São Pedro Da União	7366.5	NA
São Pedro Do Suaçuí	5553	TRUE
São Pedro Dos Ferros	4157.5	NA
São Romão	537.5	NA
São Roque De Minas	18465	TRUE
São Sebastião Da Bela Vista	5726	NA
São Sebastião Da Vargem Alegre	2034	NA
São Sebastião Do Anta	642	NA
São Sebastião Do Maranhão	10024.5	NA
São Sebastião Do Oeste	12510.5	NA
São Sebastião Do Paraíso	11691.5	NA
São Sebastião Do Rio Preto	1563	NA
São Sebastião Do Rio Verde	3860.5	NA
São Thomé Das Letras	4023	NA
São Tiago	22436	NA
São Tomás De Aquino	4231	NA
São Vicente De Minas	12418	NA
Sapucaí-Mirim	845.5	TRUE
Sardoá	1257.5	NA
Sarzedo	NA	NA
Sem-Peixe	3820.5	NA
Senador Amaral	1448	NA
Senador Cortes	3360.5	NA
Senador Firmino	3640	NA
Senador José Bento	2073.5	NA
Senador Modestino Gonçalves	1218.5	NA
Senhora De Oliveira	1946.5	NA
Senhora Do Porto	2036	NA
Senhora Dos Remédios	8745	NA
Sericita	700.5	NA
Seritinga	4302.5	NA
Serra Azul De Minas	1430	NA
Serra Da Saudade	3049	NA
Serra Do Salitre	29481.5	TRUE
Serra Dos Aimorés	1761	NA
Serrania	3853	NA
Serranópolis De Minas	2131.5	NA
Serranos	6512.5	NA
Serro	9410	TRUE
Sete Lagoas	8430.5	NA
Setubinha	1026	NA
Silveirânia	4857	NA
Silvianópolis	13463	NA
Simão Pereira	1755.5	NA
Simonésia	1879	NA
Sobrália	4717	NA
Soledade De Minas	5433.5	NA
Tabuleiro	4723	TRUE
Taiobeiras	867.5	NA
Taparuba	4849	NA
Tapira	17641.5	TRUE
Tapiraí	1995	NA
Taquaraçu De Minas	2161	NA
Tarumirim	13783	NA
Teixeiras	1647.5	NA
Teófilo Otoni	35195	TRUE
Timóteo	267	NA
Tiradentes	1615	NA
Tiros	40361	TRUE
Tocantins	5660	NA
Tocos Do Moji	2968.5	NA
Toledo	2113.5	NA
Tombos	5142	TRUE
Três Corações	24971.5	NA
Três Marias	1393	NA
Três Pontas	3878.5	NA
Tumiritinga	8267.5	NA
Tupaciguara	15157.5	NA
Turmalina	754.5	NA
Turvolândia	7885	NA
Ubá	7600	NA
Ubaí	2578	NA
Ubaporanga	1056	NA
Uberaba	34072	TRUE
Uberlândia	45395	NA
Umburatiba	3157	NA
Unaí	77142	TRUE
União De Minas	12099	TRUE
Uruana De Minas	1993	NA
Urucânia	1809.5	NA
Urucuia	3249	NA
Vargem Alegre	1544	NA
Vargem Bonita	1822	TRUE
Vargem Grande Do Rio Pardo	171	NA
Varginha	4123.5	NA
Varjão De Minas	5335	NA
Várzea Da Palma	2671.5	NA
Varzelândia	524.5	NA
Vazante	37246.5	NA
Verdelândia	3783	NA
Veredinha	273.5	NA
Veríssimo	9506.5	TRUE
Vermelho Novo	1100	TRUE
Vespasiano	460.5	NA
Viçosa	3779	NA
Vieiras	4460	NA
Virgem Da Lapa	383	NA
Virgínia	10659.5	NA
Virginópolis	6521	NA
Virgolândia	4215.5	NA
Visconde Do Rio Branco	3157.5	NA
Volta Grande	7523	NA
Wenceslau Braz	3044.5	TRUE

## Sheet: cheese
location	cheese_produced_tonnes	has_report
Abadia Dos Dourados	269.25	TRUE
Abaeté	23	NA
Abre Campo	26.5	NA
Acaiaca	NA	TRUE
Açucena	108.75	TRUE
Água Boa	286	NA
Água Comprida	NA	NA
Aguanil	5.25	NA
Águas Formosas	38	NA
Águas Vermelhas	NA	NA
Aimorés	26	NA
Aiuruoca	86	NA
Alagoa	NA	NA
Albertina	NA	NA
Além Paraíba	NA	TRUE
Alfenas	61	NA
Alfredo Vasconcelos	NA	NA
Almenara	129.75	TRUE
Alpercata	NA	NA
Alpinópolis	NA	NA
Alterosa	NA	NA
Alto Caparaó	NA	NA
Alto Jequitibá	NA	NA
Alto Rio Doce	NA	NA
Alvarenga	NA	NA
Alvinópolis	NA	NA
Alvorada De Minas	NA	TRUE
Amparo Do Serra	9.5	NA
Andradas	94.5	TRUE
Andrelândia	NA	NA
Angelândia	7	NA
Antônio Carlos	NA	NA
Antônio Dias	130.75	NA
Antônio Prado De Minas	NA	TRUE
Araçaí	NA	NA
Aracitaba	NA	NA
Araçuaí	91	TRUE
Araguari	NA	TRUE
Arantina	NA	NA
Araponga	NA	NA
Araporã	NA	NA
Arapuá	NA	NA
Araújos	NA	NA
Araxá	77.5	NA
Arceburgo	NA	NA
Arcos	1.25	NA
Areado	NA	TRUE
Argirita	NA	TRUE
Aricanduva	NA	TRUE
Arinos	55.75	NA
Astolfo Dutra	NA	TRUE
Ataléia	22	NA
Augusto De Lima	NA	NA
Baependi	148.5	NA
Baldim	21.5	NA
Bambuí	132.25	TRUE
Bandeira	20.75	TRUE
Bandeira Do Sul	1	NA
Barão De Cocais	NA	NA
Barão De Monte Alto	NA	NA
Barbacena	NA	NA
Barra Longa	NA	NA
Barroso	NA	NA
Bela Vista De Minas	NA	NA
Belmiro Braga	NA	NA
Belo Horizonte	NA	TRUE
Belo Oriente	27.5	NA
Belo Vale	NA	TRUE
Berilo	33.75	NA
Berizal	16.25	NA
Bertópolis	NA	NA
Betim	NA	NA
Bias Fortes	38.5	NA
Bicas	NA	NA
Biquinhas	30.5	NA
Boa Esperança	NA	NA
Bocaina De Minas	NA	NA
Bocaiúva	124.25	NA
Bom Despacho	NA	TRUE
Bom Jardim De Minas	115.5	NA
Bom Jesus Da Penha	NA	NA
Bom Jesus Do Amparo	14.5	NA
Bom Jesus Do Galho	13	TRUE
Bom Repouso	NA	NA
Bom Sucesso	NA	NA
Bonfim	40.5	TRUE
Bonfinópolis De Minas	161.5	NA
Bonito De Minas	4.5	NA
Borda Da Mata	NA	NA
Botelhos	NA	TRUE
Botumirim	15	NA
Brás Pires	NA	NA
Brasilândia De Minas	41	NA
Brasília De Minas	74	NA
Braúnas	139.5	NA
Brazópolis	36	NA
Brumadinho	103	TRUE
Bueno Brandão	62.5	NA
Buenópolis	NA	NA
Buritis	NA	NA
Buritizeiro	11.5	NA
Cabeceira Grande	NA	NA
Cabo Verde	3	TRUE
Cachoeira Da Prata	NA	NA
Cachoeira De Minas	NA	NA
Cachoeira De Pajeú	NA	NA
Cachoeira Dourada	3.75	NA
Caetanópolis	10.5	NA
Caeté	88.25	NA
Caiana	NA	NA
Cajuri	NA	NA
Caldas	182.75	NA
Camacho	NA	NA
Camanducaia	75.75	NA
Cambuí	113.25	NA
Cambuquira	NA	NA
Campanário	NA	NA
Campanha	NA	NA
Campestre	NA	NA
Campina Verde	250.25	NA
Campo Azul	NA	NA
Campo Belo	47.25	NA
Campo Do Meio	10.75	NA
Campo Florido	NA	NA
Campos Altos	NA	NA
Campos Gerais	22.5	NA
Cana Verde	NA	NA
Canaã	NA	NA
Canápolis	NA	NA
Candeias	NA	NA
Cantagalo	NA	NA
Caparaó	NA	NA
Capela Nova	NA	NA
Capelinha	102	NA
Capetinga	1.5	NA
Capim Branco	NA	NA
Capinópolis	NA	NA
Capitão Andrade	NA	NA
Capitão Enéas	NA	NA
Capitólio	NA	NA
Caputira	12.5	NA
Caraí	36.75	NA
Caranaíba	NA	TRUE
Carandaí	13.5	NA
Carangola	6.75	TRUE
Caratinga	61.75	NA
Carbonita	28.5	NA
Careaçu	NA	NA
Carlos Chagas	11.5	TRUE
Carmésia	NA	TRUE
Carmo Da Cachoeira	NA	NA
Carmo Da Mata	NA	NA
Carmo De Minas	NA	NA
Carmo Do Cajuru	NA	NA
Carmo Do Paranaíba	NA	TRUE
Carmo Do Rio Claro	NA	NA
Carmópolis De Minas	80	NA
Carneirinho	NA	TRUE
Carrancas	NA	NA
Carvalhópolis	NA	NA
Carvalhos	NA	NA
Casa Grande	NA	NA
Cascalho Rico	NA	NA
Cássia	NA	NA
Cataguases	NA	NA
Catas Altas	NA	NA
Catas Altas Da Noruega	NA	NA
Catuji	NA	NA
Catuti	NA	NA
Caxambu	17.75	NA
Cedro Do Abaeté	NA	NA
Central De Minas	NA	NA
Centralina	10.5	NA
Chácara	NA	NA
Chalé	NA	NA
Chapada Do Norte	9	NA
Chapada Gaúcha	NA	NA
Chiador	NA	NA
Cipotânea	NA	NA
Claraval	NA	NA
Claro Dos Poções	25.25	NA
Cláudio	33	NA
Coimbra	7.25	NA
Coluna	370.25	NA
Comendador Gomes	NA	NA
Comercinho	NA	NA
Conceição Da Aparecida	NA	NA
Conceição Da Barra De Minas	NA	TRUE
Conceição Das Alagoas	NA	NA
Conceição Das Pedras	NA	NA
Conceição De Ipanema	NA	NA
Conceição Do Mato Dentro	326	TRUE
Conceição Do Pará	NA	NA
Conceição Do Rio Verde	NA	NA
Conceição Dos Ouros	NA	NA
Cônego Marinho	NA	NA
Congonhal	23.75	NA
Congonhas	NA	NA
Congonhas Do Norte	NA	NA
Conquista	NA	TRUE
Conselheiro Lafaiete	58.25	NA
Conselheiro Pena	NA	NA
Consolação	NA	NA
Contagem	NA	NA
Coqueiral	NA	NA
Coração De Jesus	106.5	NA
Cordisburgo	NA	NA
Cordislândia	NA	NA
Corinto	24.25	NA
Coroaci	65.75	NA
Coromandel	NA	TRUE
Coronel Fabriciano	NA	NA
Coronel Murta	35.75	TRUE
Coronel Pacheco	NA	NA
Coronel Xavier Chaves	NA	NA
Córrego Danta	43.5	TRUE
Córrego Do Bom Jesus	NA	NA
Córrego Fundo	14.25	NA
Couto De Magalhães De Minas	NA	NA
Crisólita	NA	NA
Cristais	16.5	NA
Cristália	NA	NA
Cristiano Otoni	NA	NA
Cristina	NA	NA
Crucilândia	NA	NA
Cruzeiro Da Fortaleza	NA	NA
Cruzília	NA	NA
Cuparaque	2.75	NA
Curral De Dentro	NA	NA
Curvelo	NA	TRUE
Datas	NA	NA
Delfim Moreira	NA	NA
Delfinópolis	90.5	NA
Delta	7	NA
Descoberto	NA	NA
Desterro De Entre Rios	10.25	NA
Desterro Do Melo	NA	TRUE
Diamantina	NA	NA
Diogo De Vasconcelos	NA	NA
Dionísio	NA	NA
Divinésia	NA	NA
Divino	NA	NA
Divino Das Laranjeiras	NA	NA
Divinolândia De Minas	NA	NA
Divinópolis	51	NA
Divisa Alegre	NA	NA
Divisa Nova	12.5	NA
Divisópolis	NA	NA
Dom Bosco	NA	NA
Dom Cavati	NA	NA
Dom Joaquim	NA	NA
Dom Silvério	10	TRUE
Dom Viçoso	NA	NA
Dona Euzébia	NA	NA
Dores De Campos	NA	NA
Dores De Guanhães	75.25	NA
Dores Do Indaiá	19	NA
Dores Do Turvo	9.5	NA
Doresópolis	NA	TRUE
Douradoquara	NA	TRUE
Durandé	NA	NA
Elói Mendes	12.75	NA
Engenheiro Caldas	NA	NA
Engenheiro Navarro	NA	NA
Entre Folhas	NA	NA
Entre Rios De Minas	NA	NA
Ervália	NA	NA
Esmeraldas	86.5	NA
Espera Feliz	NA	NA
Espinosa	49.25	NA
Espírito Santo Do Dourado	NA	NA
Estiva	NA	NA
Estrela Dalva	NA	NA
Estrela Do Indaiá	NA	NA
Estrela Do Sul	NA	TRUE
Eugenópolis	NA	NA
Ewbank Da Câmara	NA	NA
Extrema	41.5	NA
Fama	NA	NA
Faria Lemos	NA	NA
Felício Dos Santos	NA	TRUE
Felisburgo	NA	NA
Felixlândia	88.5	NA
Fernandes Tourinho	NA	NA
Ferros	135.25	NA
Fervedouro	NA	NA
Florestal	NA	NA
Formiga	40.75	TRUE
Formoso	NA	NA
Fortaleza De Minas	NA	NA
Fortuna De Minas	NA	NA
Francisco Badaró	69.5	NA
Francisco Dumont	37.5	NA
Francisco Sá	77	TRUE
Franciscópolis	17	NA
Frei Gaspar	NA	NA
Frei Inocêncio	NA	NA
Frei Lagonegro	77.5	NA
Fronteira	NA	NA
Fronteira Dos Vales	NA	NA
Fruta De Leite	NA	NA
Frutal	86.5	TRUE
Funilândia	NA	NA
Galiléia	NA	NA
Gameleiras	21.75	NA
Glaucilândia	NA	NA
Goiabeira	NA	NA
Goianá	NA	NA
Gonçalves	32	TRUE
Gonzaga	NA	NA
Gouveia	NA	NA
Governador Valadares	191	NA
Grão Mogol	NA	TRUE
Grupiara	NA	TRUE
Guanhães	144.75	NA
Guapé	NA	TRUE
Guaraciaba	35.5	TRUE
Guaraciama	29.5	NA
Guaranésia	NA	NA
Guarani	NA	TRUE
Guarará	NA	NA
Guarda-Mor	NA	TRUE
Guaxupé	NA	NA
Guidoval	NA	NA
Guimarânia	395.75	NA
Guiricema	NA	NA
Gurinhatã	NA	NA
Heliodora	NA	NA
Iapu	NA	NA
Ibertioga	NA	TRUE
Ibiá	324	TRUE
Ibiaí	NA	NA
Ibiracatu	5.75	NA
Ibiraci	NA	NA
Ibirité	NA	NA
Ibitiúra De Minas	2	NA
Ibituruna	NA	NA
Icaraí De Minas	21	NA
Igarapé	7	NA
Igaratinga	NA	TRUE
Iguatama	NA	TRUE
Ijaci	5.75	NA
Ilicínea	27.25	NA
Imbé De Minas	NA	NA
Inconfidentes	NA	NA
Indaiabira	3.25	NA
Indianópolis	NA	NA
Ingaí	NA	NA
Inhapim	46.25	NA
Inhaúma	NA	NA
Inimutaba	NA	NA
Ipaba	NA	NA
Ipanema	21.5	NA
Ipatinga	NA	NA
Ipiaçu	NA	NA
Ipuiúna	NA	NA
Iraí De Minas	NA	NA
Itabira	NA	NA
Itabirinha	NA	NA
Itabirito	17	NA
Itacambira	16.75	NA
Itacarambi	NA	NA
Itaguara	NA	NA
Itaipé	NA	TRUE
Itajubá	30.5	TRUE
Itamarandiba	229.5	TRUE
Itamarati De Minas	NA	NA
Itambacuri	22.75	TRUE
Itambé Do Mato Dentro	63.25	NA
Itamogi	NA	NA
Itamonte	191.5	NA
Itanhandu	NA	NA
Itanhomi	NA	NA
Itaobim	39.75	NA
Itapagipe	NA	TRUE
Itapecerica	50.5	NA
Itapeva	32	NA
Itatiaiuçu	NA	NA
Itaú De Minas	NA	NA
Itaúna	13	TRUE
Itaverava	NA	NA
Itinga	NA	NA
Itueta	NA	NA
Ituiutaba	94.75	NA
Itumirim	NA	NA
Iturama	NA	TRUE
Itutinga	NA	NA
Jaboticatubas	119.25	NA
Jacinto	NA	NA
Jacuí	NA	NA
Jacutinga	34	NA
Jaguaraçu	NA	NA
Jaíba	54	NA
Jampruca	NA	NA
Janaúba	223.25	NA
Januária	40.75	NA
Japaraíba	6.25	NA
Japonvar	NA	NA
Jeceaba	NA	NA
Jenipapo De Minas	13.75	NA
Jequeri	73.5	TRUE
Jequitaí	25.25	NA
Jequitibá	16.25	NA
Jequitinhonha	57.75	NA
Jesuânia	14.5	NA
Joaíma	69.5	NA
Joanésia	58.25	TRUE
João Monlevade	NA	NA
João Pinheiro	122.25	TRUE
Joaquim Felício	13	NA
Jordânia	24	TRUE
José Gonçalves De Minas	5.25	NA
José Raydan	25	NA
Josenópolis	1	NA
Juatuba	NA	NA
Juiz De Fora	NA	TRUE
Juramento	22.75	NA
Juruaia	NA	NA
Juvenília	19	NA
Ladainha	NA	TRUE
Lagamar	252	NA
Lagoa Da Prata	5	NA
Lagoa Dos Patos	NA	NA
Lagoa Dourada	NA	NA
Lagoa Formosa	1625.25	TRUE
Lagoa Grande	NA	NA
Lagoa Santa	NA	NA
Lajinha	19.25	NA
Lambari	NA	NA
Lamim	NA	NA
Laranjal	NA	NA
Lassance	22.25	NA
Lavras	NA	NA
Leandro Ferreira	16.25	NA
Leme Do Prado	NA	NA
Leopoldina	NA	NA
Liberdade	NA	NA
Lima Duarte	35.25	NA
Limeira Do Oeste	NA	NA
Lontra	NA	NA
Luisburgo	NA	NA
Luislândia	NA	TRUE
Luminárias	NA	NA
Luz	NA	TRUE
Machacalis	NA	NA
Machado	NA	NA
Madre De Deus De Minas	NA	NA
Malacacheta	66.5	TRUE
Mamonas	NA	NA
Manga	13.25	NA
Manhuaçu	13	TRUE
Manhumirim	NA	TRUE
Mantena	14.25	NA
Mar De Espanha	NA	NA
Maravilhas	27	TRUE
Maria Da Fé	NA	NA
Mariana	60.75	TRUE
Marilac	NA	NA
Mário Campos	NA	NA
Maripá De Minas	NA	NA
Marliéria	NA	TRUE
Marmelópolis	NA	NA
Martinho Campos	NA	NA
Martins Soares	NA	TRUE
Mata Verde	5.5	NA
Materlândia	448.25	TRUE
Mateus Leme	NA	NA
Mathias Lobato	NA	NA
Matias Barbosa	NA	TRUE
Matias Cardoso	11.25	NA
Matipó	35	NA
Mato Verde	42.75	NA
Matozinhos	NA	NA
Matutina	NA	NA
Medeiros	NA	TRUE
Medina	116.5	NA
Mendes Pimentel	22.5	NA
Mercês	29.5	TRUE
Mesquita	101	NA
Minas Novas	38	NA
Minduri	NA	NA
Mirabela	NA	NA
Miradouro	NA	NA
Miraí	NA	NA
Miravânia	6.75	NA
Moeda	NA	NA
Moema	NA	NA
Monjolos	NA	NA
Monsenhor Paulo	NA	NA
Montalvânia	9.75	NA
Monte Alegre De Minas	57.5	NA
Monte Azul	64.75	NA
Monte Belo	NA	NA
Monte Carmelo	117.5	TRUE
Monte Formoso	NA	NA
Monte Santo De Minas	NA	NA
Monte Sião	NA	NA
Montes Claros	272	NA
Montezuma	2	NA
Morada Nova De Minas	NA	NA
Morro Da Garça	NA	NA
Morro Do Pilar	148	NA
Munhoz	47.25	NA
Muriaé	40.75	TRUE
Mutum	41.25	NA
Muzambinho	41.75	NA
Nacip Raydan	NA	NA
Nanuque	NA	TRUE
Naque	NA	NA
Natalândia	7.5	NA
Natércia	NA	NA
Nazareno	NA	NA
Nepomuceno	NA	NA
Ninheira	17.75	NA
Nova Belém	NA	NA
Nova Era	NA	TRUE
Nova Lima	NA	NA
Nova Módica	NA	NA
Nova Ponte	NA	NA
Nova Porteirinha	NA	NA
Nova Resende	NA	NA
Nova Serrana	NA	NA
Nova União	71	NA
Novo Cruzeiro	87	TRUE
Novo Oriente De Minas	NA	NA
Novorizonte	9.75	NA
Olaria	NA	NA
Olhos-D'água	NA	NA
Olímpio Noronha	NA	NA
Oliveira	NA	NA
Oliveira Fortes	NA	NA
Onça De Pitangui	8.75	NA
Oratórios	NA	NA
Orizânia	NA	NA
Ouro Branco	NA	NA
Ouro Fino	28.25	NA
Ouro Preto	NA	NA
Ouro Verde De Minas	NA	NA
Padre Carvalho	NA	NA
Padre Paraíso	19.25	NA
Pai Pedro	33.5	NA
Paineiras	30	NA
Pains	NA	NA
Paiva	NA	NA
Palma	NA	NA
Palmópolis	38.5	NA
Papagaios	NA	TRUE
Pará De Minas	NA	NA
Paracatu	285.5	TRUE
Paraguaçu	NA	TRUE
Paraisópolis	19.25	TRUE
Paraopeba	NA	NA
Passa Quatro	20.5	NA
Passa Tempo	18	TRUE
Passa Vinte	NA	NA
Passabém	NA	NA
Passos	NA	TRUE
Patis	NA	NA
Patos De Minas	2685	TRUE
Patrocínio	420	TRUE
Patrocínio Do Muriaé	NA	TRUE
Paula Cândido	9.5	NA
Paulistas	NA	TRUE
Pavão	NA	NA
Peçanha	502.5	NA
Pedra Azul	NA	NA
Pedra Bonita	NA	NA
Pedra Do Anta	NA	TRUE
Pedra Do Indaiá	NA	NA
Pedra Dourada	NA	NA
Pedralva	NA	NA
Pedras De Maria Da Cruz	108	NA
Pedrinópolis	NA	TRUE
Pedro Leopoldo	NA	NA
Pedro Teixeira	NA	NA
Pequeri	NA	NA
Pequi	NA	NA
Perdigão	NA	NA
Perdizes	NA	NA
Perdões	14.75	NA
Periquito	NA	NA
Pescador	NA	NA
Piau	189.75	TRUE
Piedade De Caratinga	NA	NA
Piedade De Ponte Nova	NA	NA
Piedade Do Rio Grande	NA	TRUE
Piedade Dos Gerais	9.25	NA
Pimenta	NA	TRUE
Pingo-D'água	NA	TRUE
Pintópolis	NA	NA
Piracema	NA	NA
Pirajuba	NA	NA
Piranga	51.5	NA
Piranguçu	3.75	TRUE
Piranguinho	22.75	NA
Pirapetinga	NA	NA
Pirapora	NA	NA
Piraúba	NA	NA
Pitangui	9.5	NA
Piumhi	88	TRUE
Planura	NA	NA
Poço Fundo	NA	NA
Poços De Caldas	NA	NA
Pocrane	NA	NA
Pompéu	NA	NA
Ponte Nova	34.25	NA
Ponto Chique	NA	NA
Ponto Dos Volantes	28.25	NA
Porteirinha	190	TRUE
Porto Firme	34.75	NA
Poté	46.5	NA
Pouso Alegre	NA	NA
Pouso Alto	NA	NA
Prados	NA	TRUE
Prata	65.5	TRUE
Pratápolis	NA	NA
Pratinha	513	TRUE
Presidente Bernardes	NA	NA
Presidente Juscelino	NA	NA
Presidente Kubitschek	NA	NA
Presidente Olegário	NA	NA
Prudente De Morais	NA	NA
Quartel Geral	7	NA
Queluzito	67.5	NA
Raposos	NA	NA
Raul Soares	31	NA
Recreio	14.25	TRUE
Reduto	NA	NA
Resende Costa	49.25	NA
Resplendor	NA	TRUE
Ressaquinha	NA	NA
Riachinho	112	NA
Riacho Dos Machados	42	NA
Ribeirão Das Neves	NA	NA
Ribeirão Vermelho	NA	NA
Rio Acima	NA	NA
Rio Casca	NA	NA
Rio Do Prado	NA	TRUE
Rio Doce	NA	NA
Rio Espera	14	NA
Rio Manso	NA	NA
Rio Novo	NA	NA
Rio Paranaíba	1214	NA
Rio Pardo De Minas	NA	NA
Rio Piracicaba	NA	NA
Rio Pomba	5.75	TRUE
Rio Preto	33.25	NA
Rio Vermelho	589.75	TRUE
Ritápolis	NA	NA
Rochedo De Minas	NA	NA
Rodeiro	NA	NA
Romaria	NA	NA
Rosário Da Limeira	NA	NA
Rubelita	32.5	NA
Rubim	NA	NA
Sabará	NA	TRUE
Sabinópolis	NA	TRUE
Sacramento	352.75	TRUE
Salinas	152.5	NA
Salto Da Divisa	NA	TRUE
Santa Bárbara	NA	NA
Santa Bárbara Do Leste	NA	NA
Santa Bárbara Do Monte Verde	10.5	NA
Santa Bárbara Do Tugúrio	NA	NA
Santa Cruz De Salinas	NA	NA
Santa Cruz Do Escalvado	NA	NA
Santa Efigênia De Minas	NA	NA
Santa Fé De Minas	49.75	NA
Santa Helena De Minas	NA	NA
Santa Juliana	12.25	NA
Santa Luzia	NA	TRUE
Santa Margarida	NA	TRUE
Santa Maria De Itabira	43.25	NA
Santa Maria Do Salto	NA	NA
Santa Maria Do Suaçuí	NA	NA
Santa Rita De Caldas	69	NA
Santa Rita De Ibitipoca	NA	TRUE
Santa Rita De Jacutinga	NA	TRUE
Santa Rita De Minas	2.5	TRUE
Santa Rita Do Itueto	NA	NA
Santa Rita Do Sapucaí	NA	NA
Santa Rosa Da Serra	NA	NA
Santa Vitória	24	NA
Santana Da Vargem	NA	NA
Santana De Cataguases	NA	NA
Santana De Pirapama	160.25	TRUE
Santana Do Deserto	NA	NA
Santana Do Garambéu	5.5	NA
Santana Do Jacaré	NA	NA
Santana Do Manhuaçu	10.25	NA
Santana Do Paraíso	11.5	NA
Santana Do Riacho	28.5	NA
Santana Dos Montes	NA	NA
Santo Antônio Do Amparo	NA	NA
Santo Antônio Do Aventureiro	111	NA
Santo Antônio Do Grama	NA	NA
Santo Antônio Do Itambé	NA	TRUE
Santo Antônio Do Jacinto	26.25	NA
Santo Antônio Do Monte	NA	NA
Santo Antônio Do Retiro	NA	NA
Santo Antônio Do Rio Abaixo	NA	NA
Santo Hipólito	NA	NA
Santos Dumont	39.75	NA
São Bento Abade	NA	NA
São Brás Do Suaçuí	NA	NA
São Domingos Das Dores	NA	NA
São Domingos Do Prata	52.25	NA
São Félix De Minas	NA	NA
São Francisco	238.75	NA
São Francisco De Paula	7.25	NA
São Francisco De Sales	NA	NA
São Francisco Do Glória	NA	NA
São Geraldo	NA	NA
São Geraldo Da Piedade	37.25	NA
São Geraldo Do Baixio	NA	TRUE
São Gonçalo Do Abaeté	54	NA
São Gonçalo Do Pará	NA	TRUE
São Gonçalo Do Rio Abaixo	50.5	NA
São Gonçalo Do Rio Preto	NA	NA
São Gonçalo Do Sapucaí	NA	NA
São Gotardo	61.25	NA
São João Batista Do Glória	NA	NA
São João Da Lagoa	NA	NA
São João Da Mata	NA	NA
São João Da Ponte	37	NA
São João Das Missões	9.75	NA
São João Del Rei	410.25	NA
São João Do Manhuaçu	8.25	NA
São João Do Manteninha	10.75	NA
São João Do Oriente	NA	NA
São João Do Pacuí	8.5	NA
São João Do Paraíso	NA	NA
São João Evangelista	154	TRUE
São João Nepomuceno	NA	NA
São Joaquim De Bicas	NA	NA
São José Da Barra	NA	NA
São José Da Lapa	NA	NA
São José Da Safira	NA	NA
São José Da Varginha	NA	NA
São José Do Alegre	NA	NA
São José Do Divino	NA	NA
São José Do Goiabal	7.75	NA
São José Do Jacuri	NA	TRUE
São José Do Mantimento	NA	NA
São Lourenço	NA	NA
São Miguel Do Anta	5.75	TRUE
São Pedro Da União	NA	NA
São Pedro Do Suaçuí	NA	TRUE
São Pedro Dos Ferros	NA	NA
São Romão	NA	NA
São Roque De Minas	1976.25	TRUE
São Sebastião Da Bela Vista	NA	NA
São Sebastião Da Vargem Alegre	NA	NA
São Sebastião Do Anta	2.5	NA
São Sebastião Do Maranhão	226.75	NA
São Sebastião Do Oeste	NA	NA
São Sebastião Do Paraíso	NA	NA
São Sebastião Do Rio Preto	96	NA
São Sebastião Do Rio Verde	NA	NA
São Thomé Das Letras	13.25	NA
São Tiago	NA	NA
São Tomás De Aquino	NA	NA
São Vicente De Minas	NA	NA
Sapucaí-Mirim	12	TRUE
Sardoá	NA	NA
Sarzedo	NA	NA
Sem-Peixe	NA	NA
Senador Amaral	NA	NA
Senador Firmino	NA	NA
Senador José Bento	NA	NA
Senador Modestino Gonçalves	49.75	NA
Senhora De Oliveira	NA	NA
Senhora Do Porto	NA	NA
Senhora Dos Remédios	NA	NA
Sericita	NA	NA
Seritinga	NA	NA
Serra Azul De Minas	114	NA
Serra Da Saudade	NA	NA
Serra Do Salitre	1756.25	TRUE
Serra Dos Aimorés	NA	NA
Serrania	NA	NA
Serranópolis De Minas	NA	NA
Serranos	NA	NA
Serro	507.25	TRUE
Sete Lagoas	37	NA
Setubinha	22.75	NA
Silveirânia	NA	NA
Silvianópolis	17.25	NA
Simão Pereira	NA	NA
Simonésia	NA	NA
Sobrália	NA	NA
Soledade De Minas	16	NA
Tabuleiro	NA	TRUE
Taiobeiras	62.75	NA
Taparuba	NA	NA
Tapira	517.5	TRUE
Tapiraí	NA	NA
Taquaraçu De Minas	168.5	NA
Tarumirim	27.75	NA
Teixeiras	NA	NA
Teófilo Otoni	61.5	TRUE
Timóteo	NA	NA
Tiradentes	47.25	NA
Tiros	NA	TRUE
Tocantins	NA	NA
Tocos Do Moji	NA	NA
Toledo	26.5	NA
Tombos	NA	TRUE
Três Corações	NA	NA
Três Marias	NA	NA
Três Pontas	NA	NA
Tumiritinga	NA	NA
Tupaciguara	8.75	NA
Turmalina	21.5	NA
Turvolândia	NA	NA
Ubá	NA	NA
Ubaí	12.5	NA
Ubaporanga	NA	NA
Uberaba	188	TRUE
Uberlândia	258	NA
Umburatiba	NA	NA
Unaí	265.25	TRUE
União De Minas	NA	TRUE
Uruana De Minas	NA	NA
Urucânia	NA	NA
Urucuia	41	NA
Vargem Alegre	NA	NA
Vargem Bonita	NA	TRUE
Vargem Grande Do Rio Pardo	NA	NA
Varginha	NA	NA
Varjão De Minas	100.5	NA
Várzea Da Palma	NA	NA
Varzelândia	25	NA
Vazante	423.75	NA
Verdelândia	34.25	NA
Veredinha	NA	NA
Veríssimo	25.75	TRUE
Vermelho Novo	NA	TRUE
Vespasiano	NA	NA
Viçosa	25.25	NA
Vieiras	NA	NA
Virgem Da Lapa	35	NA
Virgínia	44.5	NA
Virginópolis	NA	NA
Virgolândia	25.5	NA
Visconde Do Rio Branco	NA	NA
Volta Grande	NA	NA
Wenceslau Braz	NA	TRUE
